# Supplementary material for: Intranuclear inclusions of polyQ-expanded ATXN1 sequester RNA molecules
Source: Front Mol Neurosci. 2023 Dec 6;16:1280546. doi: 10.3389/fnmol.2023.1280546 (PMC10730666; doi:10.3389/fnmol.2023.1280546)
Supplement: Supplementary file 3 [file Table_1.XLSX]

## Sheet: Primer sequences
Target Gene	Forward Primer (5'-3')	Reverse Primer (5'-3')
COL3A1	GGGGAGCTGGCTACTTCTCG	TGGCATGGTTCTGGCTTCCA
PXDN	CGTGCTGTTCTGCGCCTG	TGCCCCAGGTTGGATCTCTC
FLNA	ACTGTCACAGGTGCTGGCAT	AGGTGGCAGGCTTGTTCACT
FN1	CGGTCCGGGACTCAATCCAA	GGTGAGGCCTGTCAGAGTGG
MRC2	ACTCCGCGTGGATTCCCTTC	TGCAGGTGCTCCCAGACAAA
FAT1	CACTTCGGGCCAACTTTGCG	GTATCCAGCACCTGCACCCT
ITS-1	GCGGAGGTTTAAAGACCCCTTGG	GTCGGAAGGTTTCACACCACGG
5.8S/ITS2	TCGTGCGTCGACGCAG	ATTGATCGGCAAGCGACGCTCAG
28S/ETS	AGTCGGGTTGCTTGGGAATGC	CCCTTACGGTACTTGTTGACT
