# Supplementary material for: Intranuclear inclusions of polyQ-expanded ATXN1 sequester RNA molecules
Source: Front Mol Neurosci. 2023 Dec 6;16:1280546. doi: 10.3389/fnmol.2023.1280546 (PMC10730666; doi:10.3389/fnmol.2023.1280546)
Supplement: Supplementary file 4 [file Table_2.XLSX]

## Sheet: Supplementary table 2
List of genes corresponding to enriched RNA transcripts in YFP-ATXN1(Q82) IIBs
GeneID	log2FoldChange	p-value	CTRL	Q82	Difference in mean abundance
NEAT1	0.412285	2.71e-06	-1359.62	1810.99	451.364
AHNAK	1.2769	6.46e-33	-305.444	743.603	438.16
XIST	0.420633	1.48e-06	-1135.48	1522.63	387.153
MALAT1	1.02972	1.03e-17	-242.051	495.887	253.835
ADAMTS9	1.58053	3.06e-09	-103.437	310.26	206.823
SLIT3	0.46393	8.61e-06	-380.678	527.693	147.016
FAT1	0.928035	3.55e-10	-147.518	281.599	134.08
ATXN1	3.4649	9.77e-30	-12.5387	146.124	133.585
TANC2	0.569652	7.16e-05	-242.72	359.753	117.034
SYNPO2	1.24766	9.5e-13	-82.2234	196.382	114.158
CHGB	0.473014	0.000109684	-285.159	398.496	113.337
NAV2	0.968213	1.35e-09	-112.223	220.394	108.171
RET	0.813476	5.93e-08	-128.736	224.442	95.7056
RGS5	0.215438	0.0322554	-581.463	677.036	95.5732
ND2	0.464436	0.0448761	-241.367	334.439	93.0712
FLNA	0.411123	0.000703029	-256.516	343.677	87.1607
HDAC9	1.03537	2.06e-09	-81.6956	167.908	86.2124
ATP6	0.268279	0.0460811	-363.524	440.78	77.2563
KIF21A	0.946931	3.97e-07	-71.747	138.436	66.6889
DPYSL3	1.68915	6.33e-10	-27.7298	89.0751	61.3453
PXDN	0.403468	0.00340659	-177.934	237.222	59.2884
HAND2-AS1	0.429017	0.00552523	-157.811	213.997	56.1856
VCAN	1.57467	3.36e-09	-27.0827	81.3063	54.2236
AOPEP	0.79383	3.78e-05	-70.5173	123.982	53.4644
ADAM22	0.895984	7.08e-06	-61.2746	114.072	52.7972
UNC5C	0.524683	0.00154079	-110.299	159.403	49.1036
TNS3	2.77653	3.72e-11	-8.07536	55.8382	47.7628
SCARNA7	0.553022	0.00132927	-97.5076	144.252	46.7443
SLC6A2	0.698536	0.000346024	-74.6677	120.89	46.222
FN1	1.32594	4.78e-07	-29.5167	75.3992	45.8825
PDE3A	1.7323	1.38e-07	-18.5501	64.3196	45.7695
IGF1R	0.466661	0.0038039	-120.664	166.215	45.5512
LGR5	2.01605	5.74e-09	-14.3871	59.7011	45.3141
PCOLCE	0.516994	0.00502753	-93.681	135.862	42.1805
COL3A1	1.42395	5.23e-07	-24.5473	66.5691	42.0218
SOX11	0.783377	0.000472539	-53.9529	95.1344	41.1814
RBMS3	0.918073	0.000146073	-43.4758	83.9345	40.4587
MTATP6P1	0.549992	0.00777285	-81.4035	120.463	39.0593
NOTCH2	0.819591	0.000229499	-49.8357	88.5722	38.7365
GAB2	0.631284	0.00408808	-64.086	101.143	37.0567
WSB1	0.753227	0.00081108	-49.9476	85.1006	35.153
SGIP1	1.24561	3.76e-05	-24.3139	58.778	34.4642
SLC4A2	1.24707	0.000221662	-23.3724	57.2261	33.8537
LAMC1	0.37456	0.0320849	-119.967	153.446	33.4799
TANC1	0.745278	0.00117043	-46.9527	79.5325	32.5798
MBNL2	0.706597	0.00261318	-48.9408	81.2527	32.3119
FLNB	0.452318	0.0169828	-89.8986	121.104	31.2058
PHOX2A	0.516933	0.0176739	-67.4879	97.7612	30.2734
SNORA22	0.567565	0.00923043	-61.9495	92.0913	30.1418
LAMB2	0.693355	0.00373831	-47.22	76.5278	29.3078
ADD3	1.2377	0.000216183	-19.9398	48.9062	28.9663
MRC2	0.546917	0.0134231	-60.354	88.9358	28.5818
LGALS3BP	0.499497	0.0234486	-63.7663	90.8863	27.12
TWIST1	0.517913	0.019287	-62.092	88.9613	26.8693
STAC	1.16454	0.000236058	-22.2935	48.6456	26.352
PDE10A	1.05814	0.000913386	-23.1914	49.3787	26.1872
FOXO3	0.789867	0.00339763	-33.5746	58.8582	25.2836
ZNF800	0.423158	0.0326894	-73.7224	98.2216	24.4992
RHOT2	0.900577	0.00166175	-28.2157	52.5856	24.3699
TMOD1	0.904138	0.00328935	-26.2636	50.244	23.9804
LIMCH1	0.69427	0.00821675	-38.0508	61.0536	23.0028
NFIB	0.578751	0.0145544	-47.4145	70.2978	22.8833
MAP4	0.445555	0.0468528	-58.8502	81.6675	22.8173
SORCS1	0.496057	0.0352512	-51.317	73.6325	22.3155
GPATCH8	0.688135	0.0129986	-34.5161	56.6607	22.1445
CDON	0.697386	0.0121212	-33.0821	55.1234	22.0413
PSD3	0.937744	0.00307476	-24.7599	46.7716	22.0118
SCN9A	0.81313	0.00672382	-30.4259	52.2985	21.8725
AUTS2	0.435866	0.0370571	-65.581	87.4294	21.8485
NCAM1	0.52725	0.0356464	-45.8243	67.0911	21.2667
HIF1A	0.872163	0.00721018	-23.3941	44.3752	20.9811
DBNL	0.448275	0.0467733	-55.0506	75.05	19.9994
TBL1XR1	0.681111	0.017597	-31.9702	51.5696	19.5994
PCDHB@	0.63678	0.0183969	-35.1243	54.5144	19.3901
ATP7A	0.759807	0.0173932	-26.1427	45.5142	19.3714
NOTCH3	0.81789	0.00702351	-26.4641	45.8351	19.371
EGR1	0.646933	0.0258575	-34.6595	53.855	19.1955
PDGFRB	0.68531	0.0207155	-31.1278	50.0117	18.8839
SP1	0.681837	0.0350985	-28.4198	46.9541	18.5343
VIM	0.859598	0.0164964	-23.6983	42.2011	18.5028
NSD3	0.502105	0.0485926	-41.6598	59.7938	18.134
FTL	0.845139	0.00866365	-22.8085	40.6174	17.8089
SCARNA10	0.524927	0.0481322	-42.8138	60.4212	17.6075
PPP1R12B	0.743083	0.019235	-24.5826	42.1442	17.5616
NID1	0.621741	0.0369607	-30.4139	47.9377	17.5238
MAP3K12	0.664865	0.0270171	-28.4288	45.9061	17.4772
NUFIP2	0.650126	0.0244539	-30.9853	48.4528	17.4676
LAMA3	0.607673	0.0276423	-33.1257	50.5223	17.3966
TBX2	0.700889	0.0270067	-28.9079	45.8254	16.9175
ZNF608	0.666869	0.0307566	-31.3073	48.0051	16.6978
WDFY2	0.597141	0.0375593	-31.3216	47.4647	16.1431
FOXN3	0.645924	0.0408966	-26.6322	41.8695	15.2373
CCAR1	0.636994	0.0358797	-27.7667	42.6917	14.925
SYNPO	0.672439	0.0425218	-23.56	38.4367	14.8766
ADAMTS7	0.648342	0.0408414	-26.6	41.3478	14.7478
CALD1	0.686343	0.0370253	-23.7064	37.9295	14.2231
