# Supplementary material for: Intranuclear inclusions of polyQ-expanded ATXN1 sequester RNA molecules
Source: Front Mol Neurosci. 2023 Dec 6;16:1280546. doi: 10.3389/fnmol.2023.1280546 (PMC10730666; doi:10.3389/fnmol.2023.1280546)
Supplement: Supplementary file 5 [file Table_3.XLSX]

## Sheet: Motifs
Characterization of Motif Sequences in RNA Transcripts of Genes
Motif 1
Motif sequence	Motif length	E-value	Gene	Transcript length	Number of fragments
UGUAAUCYCAGCU	13	4.9e-16	ADAM22	268639	17
UGUAAUCYCAGCU	13	4.9e-16	ADAMTS9	172347	6
UGUAAUCYCAGCU	13	4.9e-16	ADD3	127582	13
UGUAAUCYCAGCU	13	4.9e-16	AHNAK	30905	1
UGUAAUCYCAGCU	13	4.9e-16	AOPEP	360461	43
UGUAAUCYCAGCU	13	4.9e-16	ATXN1	462349	47
UGUAAUCYCAGCU	13	4.9e-16	CHGB	13844	2
UGUAAUCYCAGCU	13	4.9e-16	DPYSL3	119261	9
UGUAAUCYCAGCU	13	4.9e-16	FAT1	136063	10
UGUAAUCYCAGCU	13	4.9e-16	FLNA	26104	1
UGUAAUCYCAGCU	13	4.9e-16	FN1	75204	12
UGUAAUCYCAGCU	13	4.9e-16	FOXO3	123858	15
UGUAAUCYCAGCU	13	4.9e-16	HDAC9	506668	31
UGUAAUCYCAGCU	13	4.9e-16	KIF21A	149893	14
UGUAAUCYCAGCU	13	4.9e-16	LGR5	146513	18
UGUAAUCYCAGCU	13	4.9e-16	MBNL2	171788	12
UGUAAUCYCAGCU	13	4.9e-16	NAV2	408765	24
UGUAAUCYCAGCU	13	4.9e-16	NEAT1	22743	1
UGUAAUCYCAGCU	13	4.9e-16	NOTCH2	158110	9
UGUAAUCYCAGCU	13	4.9e-16	PDE10A	335953	19
UGUAAUCYCAGCU	13	4.9e-16	PDE3A	320047	21
UGUAAUCYCAGCU	13	4.9e-16	PSD3	486401	45
UGUAAUCYCAGCU	13	4.9e-16	PXDN	112629	9
UGUAAUCYCAGCU	13	4.9e-16	RBMS3	729316	43
UGUAAUCYCAGCU	13	4.9e-16	RET	53283	3
UGUAAUCYCAGCU	13	4.9e-16	SGIP1	216987	7
UGUAAUCYCAGCU	13	4.9e-16	SLC6A2	16935	1
UGUAAUCYCAGCU	13	4.9e-16	SLIT3	639400	49
UGUAAUCYCAGCU	13	4.9e-16	STAC	167504	14
UGUAAUCYCAGCU	13	4.9e-16	SYNPO2	172394	13
UGUAAUCYCAGCU	13	4.9e-16	TANC1	264020	26
UGUAAUCYCAGCU	13	4.9e-16	TANC2	461469	51
UGUAAUCYCAGCU	13	4.9e-16	TMOD1	100078	10
UGUAAUCYCAGCU	13	4.9e-16	TNS3	306958	21
UGUAAUCYCAGCU	13	4.9e-16	UNC5C	386470	21
UGUAAUCYCAGCU	13	4.9e-16	VCAN	110559	7
UGUAAUCYCAGCU	13	4.9e-16	WSB1	21813	6
UGUAAUCYCAGCU	13	4.9e-16	XIST	32068	1
Motif 2
Motif sequence	Motif length	E.value	Gene	Transcript length	Number of fragments
UUUUUAGUAGAGAYRGGGUUUCACY	25	9.7e-16	ADAM22	268639	20
UUUUUAGUAGAGAYRGGGUUUCACY	25	9.7e-16	ADAMTS9	172347	4
UUUUUAGUAGAGAYRGGGUUUCACY	25	9.7e-16	ADD3	127582	13
UUUUUAGUAGAGAYRGGGUUUCACY	25	9.7e-16	AHNAK	30905	1
UUUUUAGUAGAGAYRGGGUUUCACY	25	9.7e-16	AOPEP	360461	37
UUUUUAGUAGAGAYRGGGUUUCACY	25	9.7e-16	ATXN1	462349	50
UUUUUAGUAGAGAYRGGGUUUCACY	25	9.7e-16	CHGB	13844	2
UUUUUAGUAGAGAYRGGGUUUCACY	25	9.7e-16	DPYSL3	119261	6
UUUUUAGUAGAGAYRGGGUUUCACY	25	9.7e-16	FAT1	136063	5
UUUUUAGUAGAGAYRGGGUUUCACY	25	9.7e-16	FLNA	26104	1
UUUUUAGUAGAGAYRGGGUUUCACY	25	9.7e-16	FN1	75204	5
UUUUUAGUAGAGAYRGGGUUUCACY	25	9.7e-16	FOXO3	123858	10
UUUUUAGUAGAGAYRGGGUUUCACY	25	9.7e-16	HDAC9	506668	16
UUUUUAGUAGAGAYRGGGUUUCACY	25	9.7e-16	KIF21A	149893	13
UUUUUAGUAGAGAYRGGGUUUCACY	25	9.7e-16	LGR5	146513	8
UUUUUAGUAGAGAYRGGGUUUCACY	25	9.7e-16	MBNL2	171788	12
UUUUUAGUAGAGAYRGGGUUUCACY	25	9.7e-16	NAV2	408765	18
UUUUUAGUAGAGAYRGGGUUUCACY	25	9.7e-16	NEAT1	22743	1
UUUUUAGUAGAGAYRGGGUUUCACY	25	9.7e-16	NOTCH2	158110	9
UUUUUAGUAGAGAYRGGGUUUCACY	25	9.7e-16	PDE10A	335953	18
UUUUUAGUAGAGAYRGGGUUUCACY	25	9.7e-16	PDE3A	320047	29
UUUUUAGUAGAGAYRGGGUUUCACY	25	9.7e-16	PSD3	486401	38
UUUUUAGUAGAGAYRGGGUUUCACY	25	9.7e-16	PXDN	112629	4
UUUUUAGUAGAGAYRGGGUUUCACY	25	9.7e-16	RBMS3	729316	29
UUUUUAGUAGAGAYRGGGUUUCACY	25	9.7e-16	RET	53283	1
UUUUUAGUAGAGAYRGGGUUUCACY	25	9.7e-16	SGIP1	216987	6
UUUUUAGUAGAGAYRGGGUUUCACY	25	9.7e-16	SLC4A2	16935	2
UUUUUAGUAGAGAYRGGGUUUCACY	25	9.7e-16	SLC6A2	16935	4
UUUUUAGUAGAGAYRGGGUUUCACY	25	9.7e-16	SLIT3	639400	38
UUUUUAGUAGAGAYRGGGUUUCACY	25	9.7e-16	STAC	167504	8
UUUUUAGUAGAGAYRGGGUUUCACY	25	9.7e-16	SYNPO2	172394	11
UUUUUAGUAGAGAYRGGGUUUCACY	25	9.7e-16	TANC1	264020	32
UUUUUAGUAGAGAYRGGGUUUCACY	25	9.7e-16	TANC2	461469	41
UUUUUAGUAGAGAYRGGGUUUCACY	25	9.7e-16	TMOD1	100078	12
UUUUUAGUAGAGAYRGGGUUUCACY	25	9.7e-16	TNS3	306958	22
UUUUUAGUAGAGAYRGGGUUUCACY	25	9.7e-16	UNC5C	386470	14
UUUUUAGUAGAGAYRGGGUUUCACY	25	9.7e-16	VCAN	110559	4
UUUUUAGUAGAGAYRGGGUUUCACY	25	9.7e-16	WSB1	21813	5
UUUUUAGUAGAGAYRGGGUUUCACY	25	9.7e-16	XIST	32068	2
Motif 3
Motif sequence	Motif length	E.value	Gene	Transcript length	Number of fragments
GCCUCCCAAAKWGCUGGGAUUACAG	25	1.4e-14	ADAM22	268639	19
GCCUCCCAAAKWGCUGGGAUUACAG	25	1.4e-14	ADAMTS9	172347	4
GCCUCCCAAAKWGCUGGGAUUACAG	25	1.4e-14	ADD3	127582	15
GCCUCCCAAAKWGCUGGGAUUACAG	25	1.4e-14	AHNAK	30905	1
GCCUCCCAAAKWGCUGGGAUUACAG	25	1.4e-14	AOPEP	360461	35
GCCUCCCAAAKWGCUGGGAUUACAG	25	1.4e-14	ATXN1	462349	55
GCCUCCCAAAKWGCUGGGAUUACAG	25	1.4e-14	CHGB	13844	2
GCCUCCCAAAKWGCUGGGAUUACAG	25	1.4e-14	DPYSL3	119261	6
GCCUCCCAAAKWGCUGGGAUUACAG	25	1.4e-14	FAT1	136063	7
GCCUCCCAAAKWGCUGGGAUUACAG	25	1.4e-14	FLNA	26104	1
GCCUCCCAAAKWGCUGGGAUUACAG	25	1.4e-14	FN1	75204	4
GCCUCCCAAAKWGCUGGGAUUACAG	25	1.4e-14	FOXO3	123858	10
GCCUCCCAAAKWGCUGGGAUUACAG	25	1.4e-14	HDAC9	506668	16
GCCUCCCAAAKWGCUGGGAUUACAG	25	1.4e-14	KIF21A	149893	16
GCCUCCCAAAKWGCUGGGAUUACAG	25	1.4e-14	LGR5	146513	9
GCCUCCCAAAKWGCUGGGAUUACAG	25	1.4e-14	MBNL2	171788	12
GCCUCCCAAAKWGCUGGGAUUACAG	25	1.4e-14	NAV2	408765	21
GCCUCCCAAAKWGCUGGGAUUACAG	25	1.4e-14	NEAT1	22743	1
GCCUCCCAAAKWGCUGGGAUUACAG	25	1.4e-14	NOTCH2	158110	9
GCCUCCCAAAKWGCUGGGAUUACAG	25	1.4e-14	PDE10A	335953	18
GCCUCCCAAAKWGCUGGGAUUACAG	25	1.4e-14	PDE3A	320047	29
GCCUCCCAAAKWGCUGGGAUUACAG	25	1.4e-14	PSD3	486401	38
GCCUCCCAAAKWGCUGGGAUUACAG	25	1.4e-14	PXDN	112629	4
GCCUCCCAAAKWGCUGGGAUUACAG	25	1.4e-14	RBMS3	729316	28
GCCUCCCAAAKWGCUGGGAUUACAG	25	1.4e-14	RET	53283	2
GCCUCCCAAAKWGCUGGGAUUACAG	25	1.4e-14	SGIP1	216987	7
GCCUCCCAAAKWGCUGGGAUUACAG	25	1.4e-14	SLC4A2	16935	2
GCCUCCCAAAKWGCUGGGAUUACAG	25	1.4e-14	SLC6A2	16935	4
GCCUCCCAAAKWGCUGGGAUUACAG	25	1.4e-14	SLIT3	639400	40
GCCUCCCAAAKWGCUGGGAUUACAG	25	1.4e-14	STAC	167504	8
GCCUCCCAAAKWGCUGGGAUUACAG	25	1.4e-14	SYNPO2	172394	12
GCCUCCCAAAKWGCUGGGAUUACAG	25	1.4e-14	TANC1	264020	36
GCCUCCCAAAKWGCUGGGAUUACAG	25	1.4e-14	TANC2	461469	43
GCCUCCCAAAKWGCUGGGAUUACAG	25	1.4e-14	TMOD1	100078	12
GCCUCCCAAAKWGCUGGGAUUACAG	25	1.4e-14	TNS3	306958	21
GCCUCCCAAAKWGCUGGGAUUACAG	25	1.4e-14	UNC5C	386470	15
GCCUCCCAAAKWGCUGGGAUUACAG	25	1.4e-14	VCAN	110559	5
GCCUCCCAAAKWGCUGGGAUUACAG	25	1.4e-14	WSB1	21813	6
GCCUCCCAAAKWGCUGGGAUUACAG	25	1.4e-14	XIST	32068	2
