# Supplementary material for: Intranuclear inclusions of polyQ-expanded ATXN1 sequester RNA molecules
Source: Front Mol Neurosci. 2023 Dec 6;16:1280546. doi: 10.3389/fnmol.2023.1280546 (PMC10730666; doi:10.3389/fnmol.2023.1280546)
Supplement: Supplementary file 6 [file Table_4.XLSX]

## Sheet: Motif enrichment
Motif 1
Name	RBP ID	GeneID	Family	Sequence	From	To	Score
PUM2	T24198_0.6	ENSG00000055917	PUF	UGUAAUC	1	7	8.326
PUM1	T24199_0.6	ENSG00000134644	PUF	UGUAAUC	1	7	8.326
Motif 2
Name	RBP ID	GeneID	Family	Sequence	From	To	Score
TIA1	T37226_0.6	ENSG00000116001	RRM	UUUUUAG	1	7	6.378
TIAL1	T37282_0.6	ENSG00000151923	RRM	UUUUUAG	1	7	6.378
MSI1	T37256_0.6	ENSG00000135097	RRM	UAGUAGA	5	11	7.551
MSI2	T37289_0.6	ENSG00000153944	RRM	UAGUAGA	5	11	7.551
RBM28	T37213_0.6	ENSG00000106344	RRM	UAGUAGA	5	11	7.871
Motif 3
Name	RBP ID	GeneID	Family	Sequence	From	To	Score
PCBP4	T18786_0.6	ENSG00000090097	KH	CCUCCCA	2	8	7.709
PCBP1	T18807_0.6	ENSG00000169564	KH	CCUCCCA	2	8	7.709
PCBP3	T18812_0.6	ENSG00000183570	KH	CCUCCCA	2	8	7.709
PCBP2	T18814_0.6	ENSG00000197111	KH	CCUCCCA	2	8	7.709
