# Supplementary material for: Intranuclear inclusions of polyQ-expanded ATXN1 sequester RNA molecules
Source: Front Mol Neurosci. 2023 Dec 6;16:1280546. doi: 10.3389/fnmol.2023.1280546 (PMC10730666; doi:10.3389/fnmol.2023.1280546)
Supplement: Supplementary file 7 [file Table_5.XLSX]

## Sheet: List of proteins
List of proteins in human protein interaction network (hPIN)
uniprotKB	gene	r	θ	degree	cluster
FINC_HUMAN	FN1	12.322	0.65242	471	3
FLNA_HUMAN	FLNA	14.0412	2.28169	231	4
ATX1_HUMAN	ATXN1	14.6909	2.93986	181	4
AHNK_HUMAN	AHNAK	16.3298	0.904557	80	3
RET_HUMAN	RET	17.3693	1.86554	43	4
KI21A_HUMAN	KIF21A	17.4009	2.4133	42	4
FOXO3_HUMAN	FOXO3	17.4073	1.15496	41	3
HDAC9_HUMAN	HDAC9	17.5781	1.21595	36	3
TMOD1_HUMAN	TMOD1	17.7694	2.2686	32	4
NOTC2_HUMAN	NOTCH2	17.7943	3.27634	31	4
FAT1_HUMAN	FAT1	17.899	4.94595	29	7
DPYL3_HUMAN	DPYSL3	17.946	2.50414	27	4
ADDG_HUMAN	ADD3	18.0257	2.20165	25	4
MIRO2_HUMAN	RHOT2	18.064	3.46475	24	4
B3A2_HUMAN	SLC4A2	18.1108	3.47224	23	4
TENS3_HUMAN	TNS3	18.1808	1.92209	22	4
PXDN_HUMAN	PXDN	18.3123	3.87793	19	4
PDE3A_HUMAN	PDE3A	18.3206	2.50086	18	4
CSPG2_HUMAN	VCAN	18.3635	5.66527	17	1
TANC2_HUMAN	TANC2	18.607	2.8267	12	4
ADA22_HUMAN	ADAM22	18.7457	2.85004	9	4
WSB1_HUMAN	WSB1	18.7336	1.44783	9	4
AMPO_HUMAN	AOPEP	18.7831	4.43557	8	5
STAC_HUMAN	STAC	18.7914	2.82837	8	4
RBMS3_HUMAN	RBMS3	18.8523	3.52053	7	4
1433B_HUMAN	YWHAB	12.5486	2.83676	6	4
1433E_HUMAN	YWHAE	13.6639	2.84144	6	4
1433F_HUMAN	YWHAH	12.3836	2.83734	5	4
1433T_HUMAN	YWHAQ	13.0873	2.84628	5	4
1433Z_HUMAN	YWHAZ	12.6454	2.8427	5	4
CO3A1_HUMAN	COL3A1	18.9191	2.95606	5	4
ESR1_HUMAN	ESR1	9.50724	0.767089	5	3
MARE1_HUMAN	MAPRE1	15.2351	2.31786	5	4
MYO19_HUMAN	MYO19	14.9212	2.25956	5	4
TANC1_HUMAN	TANC1	18.9347	4.57401	5	5
1433G_HUMAN	YWHAG	12.1112	2.93612	4	4
CAZA2_HUMAN	CAPZA2	14.0528	4.59441	4	5
EGFR_HUMAN	EGFR	11.8449	1.89719	4	4
GRP78_HUMAN	HSPA5	12.9258	1.642	4	4
ILK_HUMAN	ILK	14.3419	6.20479	4	1
MYC_HUMAN	MYC	10.9146	0.832698	4	3
MYH9_HUMAN	MYH9	13.5187	2.24996	4	4
RASK_HUMAN	KRAS	12.7751	3.3254	4	4
SCG1_HUMAN	CHGB	18.983	1.56101	4	4
SGIP1_HUMAN	SGIP1	19.032	2.19502	4	4
2AAA_HUMAN	PPP2R1A	14.634	1.40728	3	4
ANXA2_HUMAN	ANXA2	16.1937	2.24509	3	4
BAG2_HUMAN	BAG2	15.5823	1.60247	3	4
CD44_HUMAN	CD44	15.7515	2.14229	3	4
CDC5L_HUMAN	CDC5L	12.03	0.895876	3	3
COF1_HUMAN	CFL1	16.1768	2.27434	3	4
CRK_HUMAN	CRK	15.3823	1.89058	3	4
DISC1_HUMAN	DISC1	13.4788	5.94358	3	1
EPS15_HUMAN	EPS15	16.4734	2.25777	3	4
GELS_HUMAN	GSN	16.5822	2.30161	3	4
GRB2_HUMAN	GRB2	13.0258	1.86877	3	4
IQGA1_HUMAN	IQGAP1	14.2885	2.28753	3	4
KANK2_HUMAN	KANK2	17.6174	4.65881	3	5
LIMA1_HUMAN	LIMA1	14.7679	2.27879	3	4
LRRK2_HUMAN	LRRK2	13.2002	0.620113	3	3
MBNL2_HUMAN	MBNL2	19.1067	0.360667	3	2
MET14_HUMAN	METTL14	13.2266	0.73954	3	3
NAV2_HUMAN	NAV2	19.0423	0.937237	3	3
PDLI7_HUMAN	PDLIM7	15.7318	2.18868	3	4
PLAK_HUMAN	JUP	15.7472	3.24496	3	4
PP1A_HUMAN	PPP1CA	14.1825	2.23503	3	4
PSD3_HUMAN	PSD3	19.0489	2.21715	3	4
RASN_HUMAN	NRAS	14.7212	3.40073	3	4
SC6A2_HUMAN	SLC6A2	19.0565	3.22247	3	4
SUMO1_HUMAN	SUMO1	13.5756	0.892899	3	3
SUMO2_HUMAN	SUMO2	10.6226	0.86384	3	3
SYNP2_HUMAN	SYNPO2	19.0442	4.44871	3	5
SYNPO_HUMAN	SYNPO	15.2315	2.25984	3	4
TPM3_HUMAN	TPM3	16.4366	2.20474	3	4
VHL_HUMAN	VHL	14.7961	5.85171	3	1
ACACA_HUMAN	ACACA	17.3275	1.56102	2	4
ACTN4_HUMAN	ACTN4	16.7636	2.27628	2	4
ADDA_HUMAN	ADD1	17.7387	2.2067	2	4
AFAD_HUMAN	AFDN	17.0018	2.89733	2	4
AGR2_HUMAN	AGR2	13.9934	2.3611	2	4
ANLN_HUMAN	ANLN	14.9737	2.26189	2	4
AP2A1_HUMAN	AP2A1	16.3588	2.25923	2	4
AP2B1_HUMAN	AP2B1	16.0797	2.22278	2	4
AP2M1_HUMAN	AP2M1	15.1834	2.18754	2	4
APOA1_HUMAN	APOA1	16.638	3.73476	2	4
ARP3_HUMAN	ACTR3	16.305	2.29539	2	4
ARPC3_HUMAN	ARPC3	17.1387	2.29629	2	4
ARPC4_HUMAN	ARPC4	17.0249	2.29624	2	4
AT2B2_HUMAN	ATP2B2	15.8425	3.47417	2	4
ATX2_HUMAN	ATXN2	16.9833	0.414198	2	2
BAG6_HUMAN	BAG6	14.8657	5.42328	2	1
BMP2K_HUMAN	BMP2K	17.5792	2.25718	2	4
CAND1_HUMAN	CAND1	11.6183	0.7283	2	3
CAPZB_HUMAN	CAPZB	16.5393	2.28511	2	4
CAZA1_HUMAN	CAPZA1	16.6638	2.30712	2	4
CDK2_HUMAN	CDK2	13.776	1.64559	2	4
CLCB_HUMAN	CLTB	16.9148	2.25904	2	4
CLH1_HUMAN	CLTC	14.4091	0.586188	2	3
COR1B_HUMAN	CORO1B	17.27	2.29095	2	4
COR1C_HUMAN	CORO1C	16.7078	2.29209	2	4
CPSF7_HUMAN	CPSF7	17.1513	0.200836	2	2
CTNB1_HUMAN	CTNNB1	13.416	1.36152	2	3
CUL3_HUMAN	CUL3	10.2109	0.739056	2	3
DAB2_HUMAN	DAB2	17.0463	2.26116	2	4
DOK2_HUMAN	DOK2	16.0953	1.94043	2	4
DPYL2_HUMAN	DPYSL2	17.7049	2.50418	2	4
DREB_HUMAN	DBN1	14.6533	2.27913	2	4
EIF3F_HUMAN	EIF3F	16.9271	0.540529	2	3
ELAV1_HUMAN	ELAVL1	15.5135	0.418577	2	2
ERP44_HUMAN	ERP44	16.7087	2.95936	2	4
EZRI_HUMAN	EZR	15.2242	1.94873	2	4
F10A1_HUMAN	ST13	18.1696	2.58477	2	4
F19A4_HUMAN	TAFA4	17.1616	3.76067	2	4
FBLN2_HUMAN	FBLN2	18.6403	2.99296	2	4
FIP1_HUMAN	FIP1L1	17.3794	0.231533	2	2
FL2D_HUMAN	WTAP	15.7406	0.309056	2	2
FLII_HUMAN	FLII	16.9284	2.26772	2	4
FLNB_HUMAN	FLNB	17.1293	2.25112	2	4
FLOT1_HUMAN	FLOT1	17.1259	3.21817	2	4
FLOT2_HUMAN	FLOT2	17.3303	3.21807	2	4
FSCN1_HUMAN	FSCN1	17.9509	0.88614	2	3
FYN_HUMAN	FYN	14.3066	1.97194	2	4
G3P_HUMAN	GAPDH	15.2387	1.35322	2	3
GAB1_HUMAN	GAB1	16.3893	1.93598	2	4
GANAB_HUMAN	GANAB	16.7467	2.39123	2	4
GML_HUMAN	GML	18.0958	4.23726	2	4
GRB10_HUMAN	GRB10	15.7939	2.0062	2	4
H15_HUMAN	H1-5	14.4644	4.88019	2	6
H31T_HUMAN	H3-4	14.3927	4.89022	2	6
HDAC1_HUMAN	HDAC1	12.6905	1.07131	2	3
HDAC3_HUMAN	HDAC3	15.2774	2.42439	2	4
HMGB1_HUMAN	HMGB1	14.2512	6.0577	2	1
HMGB2_HUMAN	HMGB2	17.4879	2.22679	2	4
HNRLL_HUMAN	HNRNPLL	17.2883	5.4704	2	1
HNRPD_HUMAN	HNRNPD	14.5527	0.772254	2	3
HNRPQ_HUMAN	SYNCRIP	14.0294	0.381139	2	2
HSC20_HUMAN	HSCB	11.1412	4.4222	2	5
HSP71_HUMAN,HS71B_HUMAN	HSPA1A	14.3844	1.56556	2	4
IKKB_HUMAN	IKBKB	15.7118	1.67066	2	4
IPO5_HUMAN	IPO5	16.6133	0.447917	2	2
ISG15_HUMAN	ISG15	16.2159	1.31852	2	3
ITA4_HUMAN	ITGA4	18.0651	3.67884	2	4
ITB1_HUMAN	ITGB1	15.889	3.68047	2	4
ITB3_HUMAN	ITGB3	17.7332	1.91716	2	4
ITB7_HUMAN	ITGB7	18.8296	1.90267	2	4
KI67_HUMAN	MKI67	12.5981	0.385112	2	2
KLH12_HUMAN	KLHL12	17.194	5.25123	2	8
LAMP1_HUMAN	LAMP1	14.27	5.28872	2	1
LASP1_HUMAN	LASP1	17.5731	4.96045	2	7
LEG3_HUMAN	LGALS3	15.796	3.63783	2	4
LEG8_HUMAN	LGALS8	15.8366	3.92325	2	4
LRRK1_HUMAN	LRRK1	17.0451	1.71426	2	4
MBNL1_HUMAN	MBNL1	18.5498	0.360669	2	2
MSH2_HUMAN	MSH2	16.7732	0.976306	2	3
MTR1A_HUMAN	MTNR1A	16.7221	2.56254	2	4
MY18A_HUMAN	MYO18A	15.1909	2.27286	2	4
MYO1C_HUMAN	MYO1C	14.983	2.27911	2	4
MYO5C_HUMAN	MYO5C	15.9601	2.26463	2	4
OPRM_HUMAN	OPRM1	16.2416	5.22406	2	8
P53_HUMAN	TP53	11.3263	1.00967	2	3
P5CR2_HUMAN	PYCR2	17.7961	3.89893	2	4
PGK1_HUMAN	PGK1	17.3086	1.31558	2	3
PGS2_HUMAN	DCN	18.4203	2.75108	2	4
PKD1_HUMAN	PKD1	18.3242	1.30053	2	3
POTE1_HUMAN	POT1	15.1128	4.95833	2	7
PP1B_HUMAN	PPP1CB	14.3676	2.28051	2	4
PP1G_HUMAN	PPP1CC	14.1089	0.288518	2	2
PRP19_HUMAN	PRPF19	15.8386	0.173301	2	2
PSB1_HUMAN	PSMB1	16.3694	2.65321	2	4
PTN12_HUMAN	PTPN12	16.5688	1.92003	2	4
RAC1_HUMAN	RAC1	14.2793	4.42387	2	5
RAD51_HUMAN	RAD51	16.142	1.00324	2	3
RCC1_HUMAN	RCC1	17.2964	0.913118	2	3
RHG21_HUMAN	ARHGAP21	17.3001	2.24511	2	4
RINI_HUMAN	RNH1	17.9601	5.59368	2	1
RL14_HUMAN	RPL14	14.7565	0.655697	2	3
RL23A_HUMAN	RPL23A	15.2169	0.675329	2	3
RPN1_HUMAN	RPN1	15.419	3.7117	2	4
RS23_HUMAN	RPS23	16.0066	0.688843	2	3
S10AA_HUMAN	S100A10	17.6164	2.2158	2	4
SAR1A_HUMAN	SAR1A	18.9033	3.42318	2	4
SC61B_HUMAN	SEC61B	15.1168	5.37997	2	1
SCRIB_HUMAN	SCRIB	16.7254	2.17793	2	4
SDF1_HUMAN	CXCL12	18.8576	5.66511	2	1
SF01_HUMAN	SF1	16.6077	0.37153	2	2
SLIT3_HUMAN	SLIT3	19.1474	5.38245	2	1
SMAD4_HUMAN	SMAD4	15.8504	1.18863	2	3
SNW1_HUMAN	SNW1	12.2565	0.872787	2	3
SOX11_HUMAN	SOX11	19.1307	4.99922	2	7
SPTB2_HUMAN	SPTBN1	16.5403	2.27832	2	4
SRC_HUMAN	SRC	13.5939	1.83386	2	4
ST14_HUMAN	ST14	19.0144	4.60882	2	5
STON2_HUMAN	STON2	17.7227	2.25771	2	4
SUH_HUMAN	RBPJ	15.8022	5.14638	2	7
SYNC_HUMAN	NARS1	17.4906	0.849898	2	3
SYUA_HUMAN	SNCA	15.1209	1.77499	2	4
TBA1C_HUMAN	TUBA1C	15.0013	1.49092	2	4
TCPB_HUMAN	CCT2	14.3506	0.950914	2	3
TCPD_HUMAN	CCT4	15.0456	2.4146	2	4
TCPE_HUMAN	CCT5	15.1642	2.41447	2	4
TPR_HUMAN	TPR	17.4705	0.270167	2	2
TRAF2_HUMAN	TRAF2	13.6972	3.94518	2	4
TSP1_HUMAN	THBS1	17.657	2.95417	2	4
TTC9C_HUMAN	TTC9C	18.2044	1.68567	2	4
U2AF1_HUMAN	U2AF1	17.31	0.183837	2	2
UBP7_HUMAN	USP7	14.2417	1.14536	2	3
VATB2_HUMAN	ATP6V1B2	17.0523	3.21077	2	4
XPR1_HUMAN	XPR1	17.788	3.23387	2	4
XRCC6_HUMAN	XRCC6	14.7153	0.848022	2	3
ZYX_HUMAN	ZYX	16.8383	2.01931	2	4
41_HUMAN	EPB41	17.8512	3.32916	1	4
4ET_HUMAN	EIF4ENIF1	17.9564	0.565586	1	3
4F2_HUMAN	SLC3A2	17.1956	3.39776	1	4
ABC3C_HUMAN	APOBEC3C	18.5329	0.367017	1	2
ABCF1_HUMAN	ABCF1	17.0081	0.514555	1	3
ABI2_HUMAN	ABI2	15.8346	3.83835	1	4
ABLM1_HUMAN	ABLIM1	17.4816	2.27909	1	4
ACD_HUMAN	ACD	16.6271	4.95942	1	7
ACDSB_HUMAN	ACADSB	18.8964	3.87795	1	4
ACLY_HUMAN	ACLY	17.4431	1.39574	1	4
ACO13_HUMAN	ACOT13	19.1155	4.00567	1	4
ACOX1_HUMAN	ACOX1	18.0237	3.04628	1	4
ACSM5_HUMAN	ACSM5	18.4394	3.94997	1	4
ACTB_HUMAN	ACTB	13.9172	0.281259	1	2
ACTC_HUMAN	ACTC1	15.734	6.17479	1	1
ACTG_HUMAN	ACTG1	16.0463	2.27171	1	4
ADDB_HUMAN	ADD2	18.3878	3.27423	1	4
ADPGK_HUMAN	ADPGK	18.0062	4.36634	1	5
ADSV_HUMAN	SCIN	18.4446	2.32097	1	4
AFAP1_HUMAN	AFAP1	17.9407	2.27329	1	4
AGO3_HUMAN	AGO3	16.853	1.55126	1	4
AGRP_HUMAN	AGRP	18.7141	3.64696	1	4
AGTR1_HUMAN	AGTR1	16.3552	2.78593	1	4
AHDC1_HUMAN	AHDC1	18.4868	5.12585	1	7
AIFM1_HUMAN	AIFM1	14.5942	2.54675	1	4
AIMP2_HUMAN	AIMP2	17.2049	1.77147	1	4
AIP_HUMAN	AIP	17.7524	1.7558	1	4
AK1C1_HUMAN	AKR1C1	18.8514	0.45386	1	2
AKA12_HUMAN	AKAP12	17.2465	1.94924	1	4
AKAP1_HUMAN	AKAP1	16.4702	3.0949	1	4
AKAP2_HUMAN		17.8215	2.26327	1	4
AKT1_HUMAN	AKT1	14.1516	1.76672	1	4
AL1B1_HUMAN	ALDH1B1	17.9625	0.838561	1	3
ALBU_HUMAN	ALB	14.8913	3.02465	1	4
ALDOA_HUMAN	ALDOA	17.1622	1.31257	1	3
ALKB8_HUMAN	ALKBH8	19.0882	0.377654	1	2
AMBP_HUMAN	AMBP	18.9441	2.57791	1	4
AN32A_HUMAN	ANP32A	17.7102	1.04783	1	3
AN32B_HUMAN	ANP32B	17.943	2.29442	1	4
ANDR_HUMAN	AR	13.557	1.20658	1	3
ANKH1_HUMAN	ANKHD1-EIF4EBP3	17.1436	6.16015	1	1
ANKL2_HUMAN	ANKLE2	18.057	3.45818	1	4
ANM1_HUMAN	PRMT1	15.6175	0.197189	1	2
ANM5_HUMAN	PRMT5	15.6026	6.09365	1	1
ANR26_HUMAN	ANKRD26	18.4985	4.65506	1	5
ANR28_HUMAN	ANKRD28	16.7361	5.36307	1	1
ANR29_HUMAN	ANKRD29	18.8677	5.02864	1	7
ANR44_HUMAN	ANKRD44	18.4127	5.36539	1	1
ANTR1_HUMAN	ANTXR1	17.3979	3.5001	1	4
ANXA1_HUMAN	ANXA1	17.2935	1.55917	1	4
AP2A2_HUMAN	AP2A2	17.316	2.2231	1	4
APJ_HUMAN	APLNR	15.8406	4.37118	1	5
APOA_HUMAN	LPA	18.8808	3.76842	1	4
APOH_HUMAN	APOH	18.7263	2.24451	1	4
ARC1B_HUMAN	ARPC1B	16.896	2.29848	1	4
ARF6_HUMAN	ARF6	16.8338	0.559369	1	3
ARGI1_HUMAN	ARG1	18.0628	5.13291	1	7
ARHG1_HUMAN	ARHGEF1	17.8321	0.953016	1	3
ARHG2_HUMAN	ARHGEF2	17.3289	2.86381	1	4
ARHGB_HUMAN	ARHGEF11	17.484	3.24921	1	4
ARI5A_HUMAN	ARID5A	18.5767	5.6805	1	1
ARL2_HUMAN	ARL2	18.2632	2.03032	1	4
ARMC1_HUMAN	ARMC1	17.9319	2.50408	1	4
ARP2_HUMAN	ACTR2	15.6539	2.29492	1	4
ARP5L_HUMAN	ARPC5L	17.6809	2.29647	1	4
ARRB1_HUMAN	ARRB1	14.2321	2.83394	1	4
ARRB2_HUMAN	ARRB2	13.2523	0.697794	1	3
ASB2_HUMAN	ASB2	18.7482	0.72966	1	3
AT1A3_HUMAN	ATP1A3	18.6468	3.48909	1	4
ATF2_HUMAN	ATF2	14.5457	1.31161	1	3
ATGA1_HUMAN	ATG101	17.5142	1.33088	1	3
ATL4_HUMAN	ADAMTSL4	17.4697	4.14678	1	4
ATLA3_HUMAN	ATL3	16.8647	3.96301	1	4
ATPA_HUMAN	ATP5F1A	15.5432	1.46095	1	4
ATPB_HUMAN	ATP5F1B	15.3729	1.45788	1	4
ATPG_HUMAN	ATP5F1C	16.5946	4.02164	1	4
ATS9_HUMAN	ADAMTS9	19.2033	4.84273	1	6
ATX1L_HUMAN	ATXN1L	18.478	2.94127	1	4
BACD3_HUMAN	KCTD10	17.491	1.80371	1	4
BASP1_HUMAN	BASP1	17.8305	2.27979	1	4
BCAR1_HUMAN	BCAR1	16.8105	1.92572	1	4
BCL6_HUMAN	BCL6	16.1639	5.00192	1	7
BGH3_HUMAN	TGFBI	19.1531	1.91642	1	4
BIG1_HUMAN	ARFGEF1	18.1104	4.78812	1	5
BOREA_HUMAN	CDCA8	17.7007	4.78308	1	5
BRCA1_HUMAN	BRCA1	13.3942	0.984434	1	3
BRCA2_HUMAN	BRCA2	16.6105	1.00242	1	3
BROX_HUMAN	BROX	18.9037	6.04601	1	1
BTAF1_HUMAN	BTAF1	17.7575	3.46398	1	4
BUB3_HUMAN	BUB3	17.0193	2.37744	1	4
BZW2_HUMAN	BZW2	17.3104	3.37908	1	4
C1QA_HUMAN	C1QA	18.6064	2.57967	1	4
C1QB_HUMAN	C1QB	18.5407	2.57921	1	4
C1QBP_HUMAN	C1QBP	13.9432	2.59878	1	4
C1TC_HUMAN	MTHFD1	17.9207	0.818998	1	3
C99L2_HUMAN	CD99L2	18.3934	5.43772	1	1
CA064_HUMAN	SRARP	19.2322	3.47232	1	4
CA094_HUMAN	C1orf94	17.5282	5.82386	1	1
CALM_HUMAN	CALM1	14.5737	2.28203	1	4
CAN6_HUMAN	CAPN6	18.5248	5.52569	1	1
CAP1_HUMAN	CAP1	17.5538	0.929022	1	3
CARD8_HUMAN	CARD8	17.5626	5.73301	1	1
CASA1_HUMAN	CSN1S1	18.442	1.0981	1	3
CASR_HUMAN	CASR	18.8522	1.06109	1	3
CAV2_HUMAN	CAV2	16.7516	1.98616	1	4
CB048_HUMAN		18.7776	4.47034	1	5
CBL_HUMAN	CBL	15.357	1.90637	1	4
CBLC_HUMAN	CBLC	17.4593	1.4171	1	4
CBP_HUMAN	CREBBP	14.4172	1.23589	1	3
CBPC1_HUMAN	AGTPBP1	18.7584	2.26838	1	4
CBPM_HUMAN	CPM	18.1847	2.25402	1	4
CBX3_HUMAN	CBX3	15.416	5.12539	1	7
CBX5_HUMAN	CBX5	15.0369	5.09892	1	7
CCL2_HUMAN	CCL2	19.0338	5.66416	1	1
CCL20_HUMAN	CCL20	19.0883	5.66596	1	1
CCL21_HUMAN	CCL21	18.7064	1.44462	1	4
CCL5_HUMAN	CCL5	18.3048	5.66523	1	1
CCL8_HUMAN	CCL8	19.1581	1.91334	1	4
CCNB2_HUMAN	CCNB2	18.0417	1.10332	1	3
CCNK_HUMAN	CCNK	17.746	5.82096	1	1
CCR2_HUMAN	CCR2	17.3898	3.77777	1	4
CD021_HUMAN	ZGRF1	18.901	4.18742	1	4
CD11B_HUMAN	CDK11B	18.2712	1.13705	1	3
CD59_HUMAN	CD59	18.0003	3.77771	1	4
CDC16_HUMAN	CDC16	15.497	2.98596	1	4
CDC27_HUMAN	CDC27	16.2731	1.15264	1	3
CDC42_HUMAN	CDC42	14.0175	4.16806	1	4
CDK1_HUMAN	CDK1	15.7623	1.10275	1	3
CELF2_HUMAN	CELF2	18.9784	0.417664	1	2
CER1_HUMAN	CER1	18.7546	2.81554	1	4
CHD2_HUMAN	CHD2	18.8562	0.891579	1	3
CHD4_HUMAN	CHD4	14.9454	5.59823	1	1
CHIP_HUMAN	STUB1	15.0628	1.69834	1	4
CHM4B_HUMAN	CHMP4B	16.1091	4.51069	1	5
CHRD1_HUMAN	CHORDC1	17.1589	1.69316	1	4
CIC_HUMAN	CIC	18.0688	1.11886	1	3
CIRBP_HUMAN	CIRBP	17.7338	0.731801	1	3
CKAP5_HUMAN	CKAP5	16.9788	3.08684	1	4
CLASR_HUMAN	CLASRP	18.0097	0.139544	1	2
CLCA_HUMAN	CLTA	16.8264	2.31383	1	4
CLIC2_HUMAN	CLIC2	19.0186	2.26226	1	4
CLIC5_HUMAN	CLIC5	18.8823	2.26232	1	4
CMIP_HUMAN	CMIP	19.0581	4.32303	1	4
CN037_HUMAN	ARMH4	18.897	3.0295	1	4
CN166_HUMAN	RTRAF	17.148	0.514519	1	3
CNN2_HUMAN	CNN2	18.4626	2.96038	1	4
CNOT1_HUMAN	CNOT1	16.6169	4.57285	1	5
CNPY3_HUMAN	CNPY3	17.9745	4.24864	1	4
CNR2_HUMAN	CNR2	16.2429	3.70511	1	4
CNST_HUMAN	CNST	18.9318	4.55355	1	5
CNTN1_HUMAN	CNTN1	18.0813	3.38657	1	4
CO1A1_HUMAN	COL1A1	17.132	2.95428	1	4
CO5A1_HUMAN	COL5A1	18.3078	2.95493	1	4
CO7A1_HUMAN	COL7A1	18.6961	2.95319	1	4
CO8A2_HUMAN	COL8A2	18.5204	2.95548	1	4
COBL_HUMAN	COBL	17.9362	2.27762	1	4
COF2_HUMAN	CFL2	18.1419	2.27461	1	4
COIL_HUMAN	COIL	17.5457	6.27454	1	1
COLQ_HUMAN	COLQ	18.3699	3.64578	1	4
COMT_HUMAN	COMT	18.3602	3.90044	1	4
COPB_HUMAN	COPB1	17.3207	5.51267	1	1
COPE_HUMAN	COPE	18.0671	5.51314	1	1
COQ9_HUMAN	COQ9	14.8553	4.00828	1	4
COR2A_HUMAN	CORO2A	18.1572	2.26051	1	4
COX2_HUMAN	COX2	17.8755	4.0727	1	4
CP1A1_HUMAN	CYP1A1	17.1882	5.38889	1	1
CPNE1_HUMAN	CPNE1	18.7037	0.650971	1	3
CPSF5_HUMAN	NUDT21	17.154	0.214232	1	2
CPSF6_HUMAN	CPSF6	17.5564	0.200974	1	2
CRP_HUMAN	CRP	17.3308	5.35011	1	1
CS021_HUMAN	MISP	17.6267	2.27536	1	4
CSDE1_HUMAN	CSDE1	17.5648	0.852063	1	3
CSF3R_HUMAN	CSF3R	18.5775	1.91206	1	4
CSK_HUMAN	CSK	16.3939	1.92208	1	4
CSK21_HUMAN	CSNK2A1	13.9811	5.74103	1	1
CSK2B_HUMAN	CSNK2B	15.4544	5.72566	1	1
CTBP1_HUMAN	CTBP1	15.8165	5.00285	1	7
CTGF_HUMAN	CCN2	18.447	0.82523	1	3
CTND1_HUMAN	CTNND1	16.9065	2.13454	1	4
CTNL1_HUMAN	CTNNAL1	18.4528	4.4011	1	5
CTR9_HUMAN	CTR9	16.342	6.08487	1	1
CUL2_HUMAN	CUL2	13.057	0.722076	1	3
CUL5_HUMAN	CUL5	13.1453	0.727771	1	3
CXB7_HUMAN	GJB7	17.1079	3.38724	1	4
CXCR3_HUMAN	CXCR3	18.8494	5.66539	1	1
CYBP_HUMAN	CACYBP	17.343	1.68049	1	4
CYBR1_HUMAN	CYBRD1	18.2343	2.29022	1	4
CYLD_HUMAN	CYLD	15.8124	2.34263	1	4
CYTSB_HUMAN	SPECC1	17.9437	2.27863	1	4
DAPK3_HUMAN	DAPK3	17.79	2.26521	1	4
DAZP2_HUMAN	DAZAP2	16.4267	5.68263	1	1
DC1L1_HUMAN	DYNC1LI1	17.7821	4.58545	1	5
DC1L2_HUMAN	DYNC1LI2	17.8672	0.557659	1	3
DCAF7_HUMAN	DCAF7	15.6125	2.41711	1	4
DCNL1_HUMAN	DCUN1D1	14.5021	1.4835	1	4
DCNL5_HUMAN	DCUN1D5	17.9554	0.733201	1	3
DCTN3_HUMAN	DCTN3	17.6924	2.32381	1	4
DDX1_HUMAN	DDX1	16.4777	0.517205	1	3
DDX18_HUMAN	DDX18	17.1004	0.0279785	1	1
DDX47_HUMAN	DDX47	18.028	0.833515	1	3
DDX6_HUMAN	DDX6	16.6188	0.411391	1	2
DEF1_HUMAN	DEFA1	16.3075	2.74971	1	4
DERP6_HUMAN,ELP5_HUMAN	ELP5	18.8063	1.97821	1	4
DGKH_HUMAN	DGKH	18.7134	2.37391	1	4
DGUOK_HUMAN	DGUOK	16.8861	4.84909	1	6
DHB3_HUMAN	HSD17B3	18.7949	0.288522	1	2
DHE3_HUMAN	GLUD1	18.2724	2.54602	1	4
DHX15_HUMAN	DHX15	16.2362	0.175597	1	2
DHX30_HUMAN	DHX30	15.8306	0.093452	1	1
DHX8_HUMAN	DHX8	17.1044	0.181761	1	2
DIAP1_HUMAN	DIAPH1	17.4934	2.87476	1	4
DIM1_HUMAN	DIMT1	17.6979	0.516236	1	3
DIXC1_HUMAN	DIXDC1	18.7819	2.27683	1	4
DJC28_HUMAN	DNAJC28	18.8957	3.9546	1	4
DKKL1_HUMAN	DKKL1	16.5161	4.46706	1	5
DLDH_HUMAN	DLD	16.991	2.09021	1	4
DLG4_HUMAN	DLG4	16.3776	4.54948	1	5
DLL1_HUMAN	DLL1	18.9528	3.27651	1	4
DMD_HUMAN	DMD	17.4136	4.40147	1	5
DMPK_HUMAN	DMPK	18.9006	3.15698	1	4
DMWD_HUMAN	DMWD	16.9697	2.21416	1	4
DND1_HUMAN	DND1	18.8253	2.111	1	4
DNJA3_HUMAN	DNAJA3	16.6568	1.81701	1	4
DNJB1_HUMAN	DNAJB1	16.8567	1.58298	1	4
DNJB6_HUMAN	DNAJB6	17.0535	1.58125	1	4
DNPEP_HUMAN	DNPEP	18.1137	3.118	1	4
DOC11_HUMAN	DOCK11	18.4876	2.90448	1	4
DOK1_HUMAN	DOK1	18.0743	1.90278	1	4
DOK4_HUMAN	DOK4	18.0611	5.05432	1	7
DOK5_HUMAN	DOK5	19.1622	1.86558	1	4
DOK6_HUMAN	DOK6	19.1804	3.60593	1	4
DPYL1_HUMAN	CRMP1	17.7868	2.50398	1	4
DPYL4_HUMAN	DPYSL4	18.5795	2.50444	1	4
DPYL5_HUMAN	DPYSL5	18.4301	2.50452	1	4
DPYS_HUMAN	DPYS	19.0733	2.50418	1	4
DRD2_HUMAN	DRD2	16.3788	5.22391	1	8
DRD3_HUMAN	DRD3	18.6771	1.99439	1	4
DSG2_HUMAN	DSG2	18.0183	2.27118	1	4
DSRAD_HUMAN	ADAR	17.3768	0.408253	1	2
DTNB_HUMAN	DTNB	17.4867	4.64403	1	5
DTX3_HUMAN	DTX3	18.1967	1.72513	1	4
DYHC1_HUMAN	DYNC1H1	16.2834	0.558804	1	3
DYL1_HUMAN	DYNLL1	14.8963	4.66523	1	5
DZIP3_HUMAN	DZIP3	18.3127	0.356635	1	2
ECHA_HUMAN	HADHA	16.483	2.14166	1	4
ECM29_HUMAN	ECPAS	16.586	2.66613	1	4
ECT2_HUMAN	ECT2	16.7819	0.552261	1	3
EF1B_HUMAN	EEF1B2	17.9815	0.760592	1	3
EF2_HUMAN	EEF2	16.264	0.599574	1	3
EGFL7_HUMAN	EGFL7	18.2089	3.64097	1	4
EGLN3_HUMAN	EGLN3	14.2125	4.26974	1	4
EIF3B_HUMAN	EIF3B	16.9878	0.540839	1	3
EIF3K_HUMAN	EIF3K	17.382	0.539538	1	3
ELK1_HUMAN	ELK1	16.2295	1.5925	1	4
ELL2_HUMAN	ELL2	18.2223	5.8857	1	1
ELL3_HUMAN	ELL3	18.4908	5.88544	1	1
ELOB_HUMAN	ELOB	15.9999	3.0673	1	4
ELOC_HUMAN	ELOC	16.6067	1.44731	1	4
EM55_HUMAN	MPP1	17.799	5.89083	1	1
EMC7_HUMAN	EMC7	17.9865	3.30494	1	4
ENAH_HUMAN	ENAH	17.5615	2.1702	1	4
ENDD1_HUMAN	ENDOD1	18.3984	3.22455	1	4
ENOA_HUMAN	ENO1	16.106	1.3137	1	3
EP15R_HUMAN	EPS15L1	17.6886	2.19462	1	4
EP300_HUMAN	EP300	13.1731	1.03672	1	3
EPN1_HUMAN	EPN1	17.8141	2.2207	1	4
EPN4_HUMAN	CLINT1	16.6856	2.25688	1	4
ERAL1_HUMAN	ERAL1	17.5571	3.57235	1	4
ERBB2_HUMAN	ERBB2	13.791	1.87213	1	4
ERBB3_HUMAN	ERBB3	14.9309	1.88981	1	4
ERD23_HUMAN	KDELR3	18.3663	4.29995	1	4
ERF3A_HUMAN	GSPT1	18.2551	1.76426	1	4
ERLN2_HUMAN	ERLIN2	16.6787	3.43419	1	4
ESR2_HUMAN	ESR2	14.0868	2.20922	1	4
ESRP1_HUMAN	ESRP1	18.5682	6.12697	1	1
ESYT1_HUMAN	ESYT1	18.0721	3.31873	1	4
ESYT2_HUMAN	ESYT2	18.3512	3.31876	1	4
ETV6_HUMAN	ETV6	17.861	1.21502	1	3
EYA1_HUMAN	EYA1	18.3628	0.883221	1	3
EZH2_HUMAN	EZH2	15.3409	5.07396	1	7
F101A_HUMAN	RFLNA	19.2957	2.28172	1	4
F134C_HUMAN	RETREG3	17.1147	4.30858	1	4
F136A_HUMAN	FAM136A	17.1442	3.97604	1	4
F13A_HUMAN	F13A1	18.9828	3.02682	1	4
F90A1_HUMAN	FAM90A1	17.5888	5.781	1	1
FA46A_HUMAN	TENT5A	17.0112	6.02135	1	1
FA46B_HUMAN	TENT5B	18.9774	5.68815	1	1
FA48A_HUMAN,SP20H_HUMAN	SUPT20H	17.8127	5.8657	1	1
FA78A_HUMAN	FAM78A	19.2471	2.20168	1	4
FABPL_HUMAN	FABP1	18.967	1.18042	1	3
FAK1_HUMAN	PTK2	16.0299	1.91065	1	4
FAM5C_HUMAN,BRNP3_HUMAN	BRINP3	18.3625	3.74617	1	4
FBLI1_HUMAN	FBLIM1	18.6817	2.0541	1	4
FBLN1_HUMAN	FBLN1	17.8599	3.64725	1	4
FBLN4_HUMAN	EFEMP2	17.4709	4.15569	1	4
FBN1_HUMAN	FBN1	18.6022	4.12528	1	4
FBW1A_HUMAN	BTRC	14.6275	2.09041	1	4
FBX6_HUMAN	FBXO6	15.1448	3.03859	1	4
FBX7_HUMAN	FBXO7	16.5512	2.63168	1	4
FDFT_HUMAN	FDFT1	18.0682	3.66352	1	4
FEN1_HUMAN	FEN1	17.3574	0.946052	1	3
FGL1_HUMAN	FGL1	16.8143	3.93243	1	4
FKBP4_HUMAN	FKBP4	16.8574	1.69229	1	4
FKBP9_HUMAN	FKBP9	17.6222	2.54002	1	4
FKRP_HUMAN	FKRP	18.3876	4.31696	1	4
FLIP1_HUMAN	FILIP1	18.9968	1.68999	1	4
FOXC1_HUMAN	FOXC1	17.2219	5.02678	1	7
FOXK1_HUMAN	FOXK1	16.1993	5.16412	1	7
FOXO6_HUMAN	FOXO6	18.5477	1.21715	1	3
FOXP3_HUMAN	FOXP3	16.758	2.99907	1	4
FPPS_HUMAN	FDPS	17.9107	3.98866	1	4
FRS2_HUMAN	FRS2	18.231	1.92843	1	4
FUS_HUMAN	FUS	14.9113	0.379795	1	2
FXR1_HUMAN	FXR1	16.3671	0.303626	1	2
G3BP1_HUMAN	G3BP1	15.2739	0.417738	1	2
G6PD_HUMAN	G6PD	17.1332	2.8242	1	4
GAGD2_HUMAN,XAGE1_HUMAN		17.6406	4.94597	1	7
GALE_HUMAN	GALE	19.1566	0.750952	1	3
GALK2_HUMAN	GALK2	18.7753	2.56394	1	4
GAR1_HUMAN	GAR1	16.6594	0.0125932	1	1
GAS1_HUMAN	GAS1	19.2579	1.86553	1	4
GBB2_HUMAN	GNB2	16.0167	2.38387	1	4
GBG12_HUMAN	GNG12	18.5556	2.4935	1	4
GBP2_HUMAN	GBP2	18.0399	1.84931	1	4
GDIB_HUMAN	GDI2	17.8919	3.19525	1	4
GDNF_HUMAN	GDNF	18.6198	3.57999	1	4
GFRA1_HUMAN	GFRA1	19.0239	3.57986	1	4
GLRX3_HUMAN	GLRX3	17.0749	4.15143	1	4
GLTL5_HUMAN	GALNTL5	19.1776	0.904561	1	3
GMEB2_HUMAN	GMEB2	18.8858	5.58748	1	1
GMPPB_HUMAN	GMPPB	18.2859	0.253749	1	2
GNAI1_HUMAN	GNAI1	17.1893	2.36718	1	4
GNAI3_HUMAN	GNAI3	16.6891	2.3666	1	4
GP141_HUMAN	GPR141	18.6132	4.48088	1	5
GP1BA_HUMAN	GP1BA	18.6136	2.9158	1	4
GPR21_HUMAN	GPR21	16.51	4.3216	1	4
GPR52_HUMAN	GPR52	18.1855	4.31463	1	4
GRAN_HUMAN	GCA	18.4611	3.1305	1	4
GRB7_HUMAN	GRB7	16.701	0.638549	1	3
GRDN_HUMAN	CCDC88A	16.8876	2.49884	1	4
GRP75_HUMAN	HSPA9	14.7092	1.82061	1	4
GSK3B_HUMAN	GSK3B	14.9162	1.75051	1	4
GSTK1_HUMAN	GSTK1	17.5233	3.70688	1	4
GSTO1_HUMAN	GSTO1	18.88	0.898495	1	3
GSTP1_HUMAN	GSTP1	17.8954	2.73069	1	4
GUAA_HUMAN	GMPS	17.9014	1.11974	1	3
H12_HUMAN	H1-2	14.2607	5.48968	1	1
H1X_HUMAN	H1-10	17.3394	5.57515	1	1
H2A1A_HUMAN	H2AC1	18.899	0.156335	1	2
H2A1H_HUMAN	H2AC12	17.6672	4.87645	1	6
H2AV_HUMAN	H2AZ2	17.9112	2.54005	1	4
H2B1H_HUMAN	H2BC9	13.7295	4.74939	1	5
H2B1J_HUMAN	H2BC11	18.313	5.89968	1	1
H2B1L_HUMAN	H2BC13	17.5742	4.88816	1	6
H2B2E_HUMAN	H2BC21	14.5385	6.00455	1	1
H31_HUMAN	H3C1	13.6469	5.06915	1	7
H4_HUMAN	H4-16	12.4416	0.917507	1	3
HAP28_HUMAN	PDAP1	18.7719	0.709423	1	3
HAUS1_HUMAN	HAUS1	17.0118	4.61824	1	5
HAX1_HUMAN	HAX1	15.7708	2.50741	1	4
HCK_HUMAN	HCK	16.1523	1.84103	1	4
HDA11_HUMAN	HDAC11	15.3013	2.52617	1	4
HDAC4_HUMAN	HDAC4	16.3682	1.21981	1	3
HDAC6_HUMAN	HDAC6	15.1947	1.70676	1	4
HDAC8_HUMAN	HDAC8	18.242	2.20163	1	4
HEY2_HUMAN	HEY2	18.3175	1.21566	1	3
HIF1A_HUMAN	HIF1A	15.1369	1.23703	1	3
HIF1N_HUMAN	HIF1AN	14.8395	5.36522	1	1
HIPK2_HUMAN	HIPK2	17.4844	1.16989	1	3
HMGA1_HUMAN	HMGA1	15.5217	4.87902	1	6
HNRDL_HUMAN	HNRNPDL	16.5182	0.405338	1	2
HNRH2_HUMAN	HNRNPH2	17.069	0.397797	1	2
HNRPF_HUMAN	HNRNPF	16.1121	0.355909	1	2
HNRPK_HUMAN	HNRNPK	14.9922	0.828537	1	3
HOME1_HUMAN	HOMER1	17.4303	4.73186	1	5
HOME3_HUMAN	HOMER3	17.1729	5.4707	1	1
HPCL1_HUMAN	HPCAL1	17.9762	2.93618	1	4
HPLN1_HUMAN	HAPLN1	19.3066	5.66531	1	1
HS90A_HUMAN	HSP90AA1	12.7337	1.6794	1	4
HS90B_HUMAN	HSP90AB1	13.4989	1.67846	1	4
HSFX1_HUMAN	HSFX2	19.258	2.94015	1	4
HSP7C_HUMAN	HSPA8	12.1865	1.60332	1	4
HSPB1_HUMAN	HSPB1	14.8234	1.09553	1	3
HSPB7_HUMAN	HSPB7	18.7284	2.25111	1	4
HUMMR_HUMAN	MGARP	18.9959	3.46483	1	4
IBP3_HUMAN	IGFBP3	18.5822	3.01883	1	4
ICLN_HUMAN	CLNS1A	17.3728	6.27025	1	1
IDI1_HUMAN	IDI1	19.0184	4.13085	1	4
IF1AY_HUMAN	EIF1AY	18.7008	0.553146	1	3
IF2B3_HUMAN	IGF2BP3	16.3347	0.225917	1	2
IF2G_HUMAN	EIF2S3	17.9725	0.634691	1	3
IF2P_HUMAN	EIF5B	17.8558	0.553119	1	3
IF4A1_HUMAN	EIF4A1	17.1398	0.541931	1	3
IF4E2_HUMAN	EIF4E2	17.5859	2.93983	1	4
IF4H_HUMAN	EIF4H	18.4221	0.599691	1	3
IF5_HUMAN	EIF5	17.4681	2.82467	1	4
IF6_HUMAN	EIF6	16.4019	0.56865	1	3
IFNE_HUMAN	IFNE	18.7085	4.83287	1	6
IKKA_HUMAN	CHUK	16.1166	1.67156	1	4
ILF3_HUMAN	ILF3	15.4659	0.783395	1	3
IMA2_HUMAN,IMA1_HUMAN	KPNA2	16.0937	0.972365	1	3
IMB1_HUMAN	KPNB1	14.9597	0.549813	1	3
IMDH2_HUMAN	IMPDH2	17.237	2.15571	1	4
INF2_HUMAN	INF2	17.921	2.26691	1	4
ING2_HUMAN	ING2	17.6934	5.14992	1	7
ING5_HUMAN	ING5	17.9452	0.937721	1	3
INSL5_HUMAN	INSL5	17.1022	2.71187	1	4
IOD2_HUMAN	DIO2	18.9322	3.61216	1	4
IPO4_HUMAN	IPO4	17.1062	3.69859	1	4
IQCB1_HUMAN	IQCB1	14.5874	2.47529	1	4
IST1_HUMAN	IST1	18.2152	3.20194	1	4
ITA2B_HUMAN	ITGA2B	18.6936	1.91711	1	4
ITA5_HUMAN	ITGA5	18.1334	3.76487	1	4
ITAV_HUMAN	ITGAV	17.4941	3.65798	1	4
ITB6_HUMAN	ITGB6	18.9965	3.6579	1	4
ITK_HUMAN	ITK	17.905	1.88136	1	4
ITPR3_HUMAN	ITPR3	17.6533	2.24724	1	4
ITSN1_HUMAN	ITSN1	17.1977	2.19502	1	4
JADE3_HUMAN	JADE3	18.6841	0.937542	1	3
JAG1_HUMAN	JAG1	18.8241	3.2761	1	4
JAG2_HUMAN	JAG2	18.5337	3.27686	1	4
JSPR1_HUMAN	JSRP1	18.8026	2.76987	1	4
K0528_HUMAN,C2CD5_HUMAN	C2CD5	18.0223	5.42482	1	1
K1688_HUMAN	ARHGAP39	18.8614	2.82673	1	4
K1958_HUMAN	KIAA1958	18.9341	1.91492	1	4
K1967_HUMAN	CCAR2	15.9531	1.5541	1	4
K1C10_HUMAN	KRT10	17.8206	0.73912	1	3
K1C18_HUMAN	KRT18	16.6206	1.30048	1	3
K1H1_HUMAN	KRT31	15.5975	5.80987	1	1
K22E_HUMAN	KRT2	17.6744	0.739219	1	3
K2C1_HUMAN	KRT1	17.3719	0.73938	1	3
K2C5_HUMAN	KRT5	17.6838	0.740569	1	3
K6PL_HUMAN,PFKAL_HUMAN	PFKL	17.5092	3.67071	1	4
K6PP_HUMAN,PFKAP_HUMAN	PFKP	17.1798	3.6709	1	4
KANK1_HUMAN	KANK1	18.5667	2.85192	1	4
KAP0_HUMAN	PRKAR1A	15.4998	5.64039	1	1
KAP2_HUMAN	PRKAR2A	17.1181	4.70702	1	5
KAT5_HUMAN	KAT5	15.8795	1.24835	1	3
KC1E_HUMAN	CSNK1E	15.559	4.69255	1	5
KCC1A_HUMAN	CAMK1	18.2356	2.81526	1	4
KCD15_HUMAN	KCTD15	18.3941	5.447	1	1
KCNE4_HUMAN	KCNE4	19.2955	2.28166	1	4
KCRB_HUMAN	CKB	17.109	2.95884	1	4
KDIS_HUMAN	KIDINS220	17.4488	3.11082	1	4
KDM1A_HUMAN	KDM1A	13.8058	5.05779	1	7
KI21B_HUMAN	KIF21B	17.8407	6.07439	1	1
KIF11_HUMAN	KIF11	16.0559	0.00157277	1	1
KIT_HUMAN	KIT	16.4432	1.90471	1	4
KITH_HUMAN	TK1	17.7608	1.474	1	4
KIZ_HUMAN	KIZ	18.8421	4.65623	1	5
KKCC2_HUMAN	CAMKK2	18.0422	2.62046	1	4
KLF15_HUMAN	KLF15	18.0564	1.22882	1	3
KLF3_HUMAN	KLF3	18.5876	5.00309	1	7
KLF5_HUMAN	KLF5	18.1025	1.17713	1	3
KPCB_HUMAN	PRKCB	15.3442	5.66127	1	1
KPCZ_HUMAN	PRKCZ	15.4486	2.77551	1	4
KPYM_HUMAN	PKM	16.2601	1.31938	1	3
KS6A2_HUMAN	RPS6KA2	18.0111	1.73915	1	4
KTU_HUMAN	DNAAF2	16.587	5.62392	1	1
KYNU_HUMAN	KYNU	18.333	1.84737	1	4
LA_HUMAN	SSB	16.9092	0.579162	1	3
LACRT_HUMAN	LACRT	17.6195	3.05683	1	4
LDHA_HUMAN	LDHA	16.8279	0.61383	1	3
LDHB_HUMAN	LDHB	16.9459	0.614479	1	3
LEG1_HUMAN	LGALS1	16.7763	3.46656	1	4
LEG9_HUMAN	LGALS9	16.3063	3.67648	1	4
LEG9C_HUMAN	LGALS9C	18.2002	3.48558	1	4
LG3BP_HUMAN	LGALS3BP	15.9619	1.62101	1	4
LGI1_HUMAN	LGI1	19.1691	2.85001	1	4
LGR5_HUMAN	LGR5	19.2145	3.56657	1	4
LIMS1_HUMAN	LIMS1	17.3815	4.84254	1	6
LIPB1_HUMAN	PPFIBP1	18.0158	2.81724	1	4
LIPH_HUMAN	LIPH	17.8344	4.85197	1	6
LMNA_HUMAN	LMNA	13.956	0.26403	1	2
LNP_HUMAN	LNPK	17.7614	3.16125	1	4
LOXL2_HUMAN	LOXL2	17.7354	5.0751	1	7
LRBA_HUMAN	LRBA	18.1097	3.27812	1	4
LRC40_HUMAN	LRRC40	18.1895	4.43514	1	5
LRC59_HUMAN	LRRC59	15.866	0.260622	1	2
LRIQ1_HUMAN	LRRIQ1	17.94	3.03109	1	4
LRRF1_HUMAN	LRRFIP1	18.1173	0.513293	1	3
LRRF2_HUMAN	LRRFIP2	18.1712	2.26772	1	4
LRSM1_HUMAN	LRSAM1	17.5542	3.04389	1	4
LSM12_HUMAN	LSM12	18.2889	0.41405	1	2
LSP1_HUMAN	LSP1	18.5041	2.30159	1	4
LTBP1_HUMAN	LTBP1	17.8349	4.0444	1	4
LUZP1_HUMAN	LUZP1	17.5027	2.26523	1	4
LYAM1_HUMAN	SELL	18.662	3.34945	1	4
LYAM3_HUMAN	SELP	18.7644	2.91657	1	4
LYOX_HUMAN	LOX	18.5378	4.12503	1	4
LZTS2_HUMAN	LZTS2	15.2877	2.05216	1	4
M3K1_HUMAN	MAP3K1	15.4773	1.59851	1	4
M3K2_HUMAN	MAP3K2	18.0776	2.84701	1	4
M3K3_HUMAN	MAP3K3	14.8862	2.41228	1	4
M3K7_HUMAN	MAP3K7	15.6443	1.67345	1	4
MACF1_HUMAN	MACF1	17.8594	5.33123	1	1
MAG_HUMAN	MAG	18.5823	2.9538	1	4
MAMC2_HUMAN	MAMDC2	18.997	1.47416	1	4
MAML1_HUMAN	MAML1	18.4033	3.27637	1	4
MAP4_HUMAN	MAP4	17.6857	0.50062	1	3
MATR3_HUMAN	MATR3	14.8126	0.218431	1	2
MCM2_HUMAN	MCM2	16.0639	0.932386	1	3
MCM3_HUMAN	MCM3	16.2987	0.93194	1	3
MCM6_HUMAN	MCM6	16.9723	0.932313	1	3
MD2L2_HUMAN	MAD2L2	14.1305	4.06535	1	4
MDHM_HUMAN	MDH2	17.5505	3.88863	1	4
MDM2_HUMAN	MDM2	13.7452	2.10181	1	4
MDN1_HUMAN	MDN1	17.8501	0.870476	1	3
MED15_HUMAN	MED15	17.2039	5.97231	1	1
MED27_HUMAN	MED27	17.6763	5.97207	1	1
MEF2A_HUMAN	MEF2A	17.56	1.21623	1	3
MEF2C_HUMAN	MEF2C	18.3387	1.21622	1	3
MEPE_HUMAN	MEPE	18.8792	1.01338	1	3
MET_HUMAN	MET	15.6798	1.88053	1	4
MET17_HUMAN	METTL17	17.4569	0.320782	1	2
MIA_HUMAN	MIA	19.2514	0.652424	1	3
MIRO1_HUMAN	RHOT1	18.5531	3.46484	1	4
MK14_HUMAN	MAPK14	15.0148	2.15964	1	4
MLF1_HUMAN	MLF1	17.0062	2.50797	1	4
MLF2_HUMAN	MLF2	17.3763	1.58311	1	4
MLH1_HUMAN	MLH1	16.2822	2.21719	1	4
MMP2_HUMAN	MMP2	17.6799	2.9542	1	4
MMP9_HUMAN	MMP9	18.3347	2.95491	1	4
MMS19_HUMAN	MMS19	16.9942	1.12503	1	3
MO4L2_HUMAN	MORF4L2	17.0481	5.9887	1	1
MOCS3_HUMAN	MOCS3	18.4383	2.9431	1	4
MOES_HUMAN	MSN	16.8939	2.14702	1	4
MORC4_HUMAN	MORC4	18.8173	5.73081	1	1
MP2K1_HUMAN	MAP2K1	15.8756	2.80756	1	4
MP2K3_HUMAN	MAP2K3	15.4099	1.41492	1	4
MPRI_HUMAN	IGF2R	17.572	3.23252	1	4
MPRIP_HUMAN	MPRIP	17.0631	2.28031	1	4
MRT4_HUMAN	MRTO4	17.9115	0.042153	1	1
MSI2H_HUMAN	MSI2	18.5054	0.397682	1	2
MTA2_HUMAN	MTA2	15.3666	5.04944	1	7
MTR1B_HUMAN	MTNR1B	17.4415	2.56266	1	4
MYBB_HUMAN	MYBL2	17.8044	1.13099	1	3
MYH10_HUMAN	MYH10	17.2725	1.63903	1	4
MYH11_HUMAN	MYH11	17.9965	2.29279	1	4
MYL4_HUMAN	MYL4	19.0892	0.719449	1	3
MYL6_HUMAN	MYL6	17.302	2.23794	1	4
MYO1B_HUMAN	MYO1B	17.137	2.28337	1	4
MYO1E_HUMAN	MYO1E	17.5838	2.27052	1	4
MYO5A_HUMAN	MYO5A	17.2183	2.26603	1	4
MYO5B_HUMAN	MYO5B	17.8064	2.26865	1	4
MYO6_HUMAN	MYO6	16.4098	2.25898	1	4
MYOC_HUMAN	MYOC	18.8189	2.95622	1	4
MYOM2_HUMAN	MYOM2	18.5101	4.69892	1	5
MYOTI_HUMAN	MYOT	18.8499	2.20061	1	4
MYOZ1_HUMAN	MYOZ1	18.7212	2.27626	1	4
MYPT1_HUMAN	PPP1R12A	16.5303	2.28783	1	4
NAA15_HUMAN	NAA15	18.0635	5.39161	1	1
NACA_HUMAN,NACAM_HUMAN,NACA_HUMAN	NACA	18.1566	0.788038	1	3
NARG2_HUMAN,ICE2_HUMAN	ICE2	17.815	4.92922	1	7
NAT10_HUMAN	NAT10	16.9278	0.0713465	1	1
NCBP1_HUMAN	NCBP1	16.0575	6.22229	1	1
NCOR1_HUMAN	NCOR1	15.6751	1.21296	1	3
NCOR2_HUMAN	NCOR2	16.3927	1.17904	1	3
NCS1_HUMAN	NCS1	17.9076	1.99477	1	4
NDUA2_HUMAN	NDUFA2	17.5644	4.01301	1	4
NDUA5_HUMAN	NDUFA5	17.3569	4.00751	1	4
NDUA9_HUMAN	NDUFA9	16.5413	4.01314	1	4
NDUS3_HUMAN	NDUFS3	15.2564	4.01016	1	4
NDUV2_HUMAN	NDUFV2	17.3048	4.01072	1	4
NEB2_HUMAN	PPP1R9B	17.7074	2.28629	1	4
NEBU_HUMAN	NEB	17.8302	5.70468	1	1
NECP2_HUMAN	NECAP2	18.2549	2.1943	1	4
NELL1_HUMAN	NELL1	18.1511	3.87785	1	4
NELL2_HUMAN	NELL2	17.6718	3.87874	1	4
NEMO_HUMAN	IKBKG	14.0055	1.64238	1	4
NEP1_HUMAN	EMG1	18.5332	0.756015	1	3
NET1_HUMAN	NTN1	18.8133	3.03191	1	4
NEXN_HUMAN	NEXN	17.8382	2.28287	1	4
NGRN_HUMAN	NGRN	17.3502	3.54012	1	4
NH2L1_HUMAN	SNU13	17.6972	6.24166	1	1
NHP2_HUMAN	NHP2	18.4915	0.0134163	1	1
NID1_HUMAN	NID1	18.4017	2.95228	1	4
NIN_HUMAN	NIN	16.4574	4.63867	1	5
NINL_HUMAN	NINL	15.9584	4.57528	1	5
NIPS1_HUMAN	NIPSNAP1	16.9372	2.39754	1	4
NIPS2_HUMAN	NIPSNAP2	17.5157	2.14305	1	4
NLGN3_HUMAN	NLGN3	17.9529	1.88889	1	4
NLK_HUMAN	NLK	17.5289	1.32165	1	3
NOG1_HUMAN	GTPBP4	16.1227	0.098077	1	1
NOL8_HUMAN	NOL8	17.8982	0.0241162	1	1
NOLC1_HUMAN	NOLC1	16.7002	5.65402	1	1
NOP2_HUMAN	NOP2	15.8563	0.0403394	1	1
NOP58_HUMAN	NOP58	16.8683	0.0403036	1	1
NOTC1_HUMAN	NOTCH1	14.876	3.2731	1	4
NOV_HUMAN	CCN3	18.6822	3.64835	1	4
NPHP1_HUMAN	NPHP1	18.3104	1.92547	1	4
NPM_HUMAN	NPM1	12.8902	0.703604	1	3
NR2C2_HUMAN	NR2C2	17.3448	1.21956	1	3
NRIP1_HUMAN	NRIP1	17.4859	1.18555	1	3
NRP1_HUMAN	NRP1	17.1354	3.7577	1	4
NRTN_HUMAN	NRTN	19.0992	3.57982	1	4
NT2NL_HUMAN	NOTCH2NLA	15.62	4.13384	1	4
NU155_HUMAN	NUP155	17.4361	0.266358	1	2
NU205_HUMAN	NUP205	17.5054	0.270389	1	2
NUCL_HUMAN	NCL	14.4567	0.679931	1	3
NUD12_HUMAN	NUDT12	18.5141	2.19679	1	4
NUFP1_HUMAN	NUFIP1	15.9724	3.49305	1	4
NUP93_HUMAN	NUP93	17.5431	0.27071	1	2
NVL_HUMAN	NVL	17.8723	0.0858992	1	1
NXPH2_HUMAN	NXPH2	18.3292	4.8546	1	6
O10H1_HUMAN	OR10H1	19.297	0.904479	1	3
OBSCN_HUMAN	OBSCN	18.3537	1.3914	1	4
ODPB_HUMAN	PDHB	17.4035	2.89386	1	4
OLA1_HUMAN	OLA1	18.1714	2.7951	1	4
OSTA_HUMAN	SLC51A	18.8981	2.98913	1	4
OTUB1_HUMAN	OTUB1	14.7622	5.38223	1	1
OTUD1_HUMAN	OTUD1	18.8404	2.6724	1	4
OTUD5_HUMAN	OTUD5	18.2603	1.78876	1	4
OTX2_HUMAN	OTX2	18.9771	1.67746	1	4
P121A_HUMAN	POM121	17.5357	5.77873	1	1
P3C2A_HUMAN	PIK3C2A	17.2445	2.25595	1	4
P4HA3_HUMAN	P4HA3	16.8726	5.91365	1	1
P85A_HUMAN	PIK3R1	15.0058	1.88852	1	4
PA1B2_HUMAN	PAFAH1B2	18.0492	2.79345	1	4
PA2G4_HUMAN	PA2G4	16.4851	0.644664	1	3
PACA_HUMAN	ADCYAP1	18.2304	3.05926	1	4
PAK1_HUMAN	PAK1	15.4858	1.52558	1	4
PAK7_HUMAN	PAK5	17.101	4.03515	1	4
PALLD_HUMAN	PALLD	18.1253	2.19845	1	4
PALM_HUMAN	PALM	18.4197	3.39033	1	4
PAXI_HUMAN	PXN	15.5325	1.93228	1	4
PCDGK_HUMAN	PCDHGC3	17.7494	3.40571	1	4
PCKGM_HUMAN	PCK2	17.7668	5.61084	1	1
PCM1_HUMAN	PCM1	14.6723	4.66713	1	5
PCNA_HUMAN	PCNA	14.4332	0.466016	1	2
PDC10_HUMAN	PDCD10	17.0935	2.44014	1	4
PDCD5_HUMAN	PDCD5	18.6448	1.07261	1	3
PDE10_HUMAN	PDE10A	19.2879	1.09806	1	3
PDGFB_HUMAN	PDGFB	16.6848	0.0808279	1	1
PDIA6_HUMAN	PDIA6	16.4649	2.56271	1	4
PDLI5_HUMAN	PDLIM5	17.4052	2.69183	1	4
PELO_HUMAN	PELO	18.0118	0.887354	1	3
PELP1_HUMAN	PELP1	17.6476	0.604952	1	3
PEPD_HUMAN	PEPD	17.9104	1.84835	1	4
PFD1_HUMAN	PFDN1	17.4965	2.46579	1	4
PFD2_HUMAN	PFDN2	16.5851	2.46832	1	4
PG12A_HUMAN	PLA2G12A	19.087	3.78193	1	4
PGAM5_HUMAN	PGAM5	17.2695	1.8427	1	4
PGBM_HUMAN	HSPG2	17.8803	2.99296	1	4
PGCA_HUMAN	ACAN	18.9645	5.73778	1	1
PGCB_HUMAN	BCAN	18.7833	2.99345	1	4
PGTB2_HUMAN	RABGGTB	16.8798	3.39113	1	4
PHB_HUMAN	PHB1	15.0103	0.339959	1	2
PHLB2_HUMAN	PHLDB2	17.9701	2.91061	1	4
PHP14_HUMAN	PHPT1	18.8616	0.236867	1	2
PI2R_HUMAN	PTGIR	16.8112	3.47419	1	4
PI4KA_HUMAN	PI4KA	16.6532	3.24416	1	4
PIAS1_HUMAN	PIAS1	16.9749	1.23743	1	3
PIAS2_HUMAN	PIAS2	17.4537	1.20689	1	3
PICAL_HUMAN	PICALM	17.285	2.25727	1	4
PICK1_HUMAN	PICK1	16.6151	3.22111	1	4
PIM2_HUMAN	PIM2	18.3859	2.54321	1	4
PIMT_HUMAN	PCMT1	17.246	3.01517	1	4
PKHG3_HUMAN	PLEKHG3	18.0521	2.28936	1	4
PKHG6_HUMAN	PLEKHG6	17.7818	4.92502	1	7
PKHN1_HUMAN	PLEKHN1	18.7286	2.0141	1	4
PLCG1_HUMAN	PLCG1	15.5925	1.97172	1	4
PLEC_HUMAN	PLEC	15.1329	2.25333	1	4
PLF4_HUMAN	PF4	18.8062	5.66506	1	1
PLK1_HUMAN	PLK1	14.5095	4.26575	1	4
PLMN_HUMAN	PLG	18.1654	3.01926	1	4
PLPL3_HUMAN	PNPLA3	19.0717	3.00991	1	4
PLSL_HUMAN	LCP1	18.7371	0.414182	1	2
PLXA3_HUMAN	PLXNA3	18.034	5.45664	1	1
PM14_HUMAN,SF3B6_HUMAN	SF3B6	17.7503	0.171702	1	2
PMS1_HUMAN	PMS1	16.9161	0.90492	1	3
PMS2_HUMAN	PMS2	17.2926	0.975731	1	3
PNKP_HUMAN	PNKP	17.7578	5.0193	1	7
PO210_HUMAN	NUP210	18.3456	3.68973	1	4
POLH_HUMAN	POLH	17.7518	0.981349	1	3
POMP_HUMAN	POMP	17.7292	2.65118	1	4
PP2AA_HUMAN	PPP2CA	14.7272	2.02792	1	4
PP2AB_HUMAN	PPP2CB	15.6821	2.43467	1	4
PP2BB_HUMAN	PPP3CB	17.5248	2.003	1	4
PPBN_HUMAN	ALPG	18.8172	4.20601	1	4
PPID_HUMAN	PPID	17.6613	1.69102	1	4
PPL13_HUMAN	LGALS14	18.7437	2.24101	1	4
PPM1J_HUMAN	PPM1J	18.6066	5.22176	1	8
PPR18_HUMAN	PPP1R18	17.4533	2.27271	1	4
PQBP1_HUMAN	PQBP1	18.1951	0.279204	1	2
PR40A_HUMAN	PRPF40A	15.775	5.89501	1	1
PRAX_HUMAN	PRX	18.7734	1.39242	1	4
PRC2B_HUMAN	PRRC2B	17.7162	0.536418	1	3
PRDM1_HUMAN	PRDM1	18.2562	5.07827	1	7
PRDX3_HUMAN	PRDX3	17.2157	0.791898	1	3
PRDX4_HUMAN	PRDX4	18.1638	0.794019	1	3
PRDX6_HUMAN	PRDX6	17.8234	0.790406	1	3
PRKN2_HUMAN	PRKN	13.8905	2.55358	1	4
PRP4_HUMAN	PRPF4	16.1951	6.24026	1	1
PRPS2_HUMAN	PRPS2	17.5229	1.94098	1	4
PRR20_HUMAN	PRR20A	17.9749	5.68487	1	1
PRS10_HUMAN	PSMC6	16.1824	2.65459	1	4
PRS6A_HUMAN	PSMC3	15.3113	2.65629	1	4
PSA2_HUMAN	PSMA2	16.7187	2.65504	1	4
PSA4_HUMAN	PSMA4	16.6039	2.65503	1	4
PSA5_HUMAN	PSMA5	16.42	2.65534	1	4
PSA6_HUMAN	PSMA6	16.512	2.65524	1	4
PSB2_HUMAN	PSMB2	16.7676	2.65394	1	4
PSB3_HUMAN	PSMB3	16.4724	2.65528	1	4
PSB5_HUMAN	PSMB5	16.6142	2.65462	1	4
PSD11_HUMAN	PSMD11	16.181	2.65541	1	4
PSD13_HUMAN	PSMD13	16.3137	2.65582	1	4
PSG8_HUMAN	PSG8	17.5849	5.61532	1	1
PSMG1_HUMAN	PSMG1	17.893	2.65083	1	4
PSMG2_HUMAN	PSMG2	17.7014	2.64959	1	4
PSN1_HUMAN	PSEN1	15.5379	3.31485	1	4
PSN2_HUMAN	PSEN2	17.9392	5.47831	1	1
PTGDS_HUMAN	PTGDS	18.8425	3.05791	1	4
PTH1R_HUMAN	PTH1R	17.739	3.23851	1	4
PTN1_HUMAN	PTPN1	15.519	1.85112	1	4
PTPA_HUMAN	PTPA	17.9522	2.41658	1	4
PTPRF_HUMAN	PTPRF	17.234	3.77196	1	4
PTPRK_HUMAN	PTPRK	16.3212	3.66084	1	4
PUF60_HUMAN	PUF60	16.1667	0.236898	1	2
PUR2_HUMAN	GART	17.3435	1.39889	1	4
PUR6_HUMAN	PAICS	17.7351	5.77687	1	1
QKI_HUMAN	QKI	17.98	0.398972	1	2
QN1_HUMAN,CE162_HUMAN	CEP162	16.3322	2.24019	1	4
R3HD1_HUMAN	R3HDM1	18.5846	2.93692	1	4
RAB10_HUMAN	RAB10	17.9953	3.19601	1	4
RAB35_HUMAN	RAB35	18.252	3.22335	1	4
RAB5C_HUMAN	RAB5C	15.5025	3.19969	1	4
RAB7A_HUMAN	RAB7A	15.4688	3.20212	1	4
RAB8B_HUMAN	RAB8B	17.6443	2.14952	1	4
RAE1L_HUMAN	RAE1	16.3	1.27258	1	3
RAI14_HUMAN	RAI14	17.1835	2.28731	1	4
RALA_HUMAN	RALA	17.4229	2.3323	1	4
RALY_HUMAN	RALY	16.3869	0.431832	1	2
RAP1B_HUMAN	RAP1B	17.6318	3.4123	1	4
RAP2B_HUMAN	RAP2B	18.6736	2.34407	1	4
RASA1_HUMAN	RASA1	15.9114	1.93784	1	4
RASH_HUMAN	HRAS	14.4721	3.4003	1	4
RB_HUMAN	RB1	14.739	1.1458	1	3
RBBP4_HUMAN	RBBP4	15.1719	5.07685	1	7
RBL1_HUMAN	RBL1	17.039	1.13302	1	3
RBM12_HUMAN	RBM12	18.0467	0.253828	1	2
RBM14_HUMAN	RBM14	17.5146	0.859593	1	3
RBM15_HUMAN	RBM15	18.1154	0.863798	1	3
RBM39_HUMAN	RBM39	15.4602	0.859558	1	3
RBM4_HUMAN	RBM4	15.7362	0.0832506	1	1
RBPMS_HUMAN	RBPMS	16.0117	5.82363	1	1
RCC2_HUMAN	RCC2	18.3493	4.97896	1	7
RCN1_HUMAN	RCN1	16.9332	2.50222	1	4
REG3A_HUMAN	REG3A	18.8861	2.37509	1	4
REL_HUMAN	REL	15.9243	2.0747	1	4
RFA1_HUMAN	RPA1	15.7027	1.0029	1	3
RFA2_HUMAN	RPA2	15.7296	1.00949	1	3
RFIP2_HUMAN	RAB11FIP2	17.8243	3.11717	1	4
RFOX1_HUMAN	RBFOX1	17.9197	5.64136	1	1
RFOX2_HUMAN	RBFOX2	16.9311	5.64145	1	1
RFPL2_HUMAN	RFPL2	18.5815	1.40162	1	4
RHG24_HUMAN	ARHGAP24	18.1947	0.788069	1	3
RHGBA_HUMAN	ARHGAP11A	17.7267	2.26328	1	4
RHOA_HUMAN	RHOA	14.4947	3.25187	1	4
RHOB_HUMAN	RHOB	13.3257	3.24567	1	4
RHXF2_HUMAN	RHOXF2	17.5034	5.68778	1	1
RIN3_HUMAN	RIN3	14.5169	3.08727	1	4
RIPK3_HUMAN	RIPK3	15.9982	2.28396	1	4
RIPK4_HUMAN	RIPK4	13.3719	1.39879	1	4
RL10A_HUMAN	RPL10A	15.3916	0.670162	1	3
RL12_HUMAN	RPL12	16.0446	0.685138	1	3
RL13A_HUMAN	RPL13A	16.7171	0.667105	1	3
RL15_HUMAN	RPL15	15.3147	0.681422	1	3
RL21_HUMAN	RPL21	16.0813	0.683161	1	3
RL24_HUMAN	RPL24	15.7073	0.684991	1	3
RL27A_HUMAN	RPL27A	16.2349	0.709154	1	3
RL28_HUMAN	RPL28	15.7856	0.644883	1	3
RL29_HUMAN	RPL29	17.6077	0.652122	1	3
RL31_HUMAN	RPL31	15.1046	0.681786	1	3
RL35_HUMAN	RPL35	15.8145	0.700668	1	3
RL36_HUMAN	RPL36	15.9334	0.677058	1	3
RL4_HUMAN	RPL4	15.1984	0.703483	1	3
RL5_HUMAN	RPL5	15.4339	0.682282	1	3
RL6_HUMAN	RPL6	14.818	0.695993	1	3
RL7_HUMAN	RPL7	15.2911	0.676801	1	3
RL8_HUMAN	RPL8	15.3854	0.680647	1	3
RLA2_HUMAN	RPLP2	16.1464	0.699564	1	3
RM09_HUMAN	MRPL9	16.6252	3.52458	1	4
RM13_HUMAN	MRPL13	16.8582	3.52426	1	4
RM20_HUMAN	MRPL20	17.9603	3.52364	1	4
RM30_HUMAN	MRPL30	17.6998	3.52224	1	4
RM40_HUMAN	MRPL40	17.7626	3.52578	1	4
RM55_HUMAN	MRPL55	17.8161	3.52049	1	4
RN111_HUMAN	RNF111	17.5927	1.25538	1	3
RN123_HUMAN	RNF123	17.7536	5.66808	1	1
RNBP6_HUMAN	RANBP6	17.1648	4.79739	1	5
RNF31_HUMAN	RNF31	17.1707	1.81101	1	4
RPAC1_HUMAN	POLR1C	16.5273	6.03054	1	1
RPB3_HUMAN	POLR2C	16.1106	6.08575	1	1
RPF2_HUMAN	RPF2	17.0719	0.0806824	1	1
RPGF4_HUMAN	RAPGEF4	18.8401	3.2302	1	4
RRP44_HUMAN	DIS3	17.4378	6.10273	1	1
RRP7A_HUMAN	RRP7A	18.071	0.00980947	1	1
RS10_HUMAN	RPS10	16.0527	0.693302	1	3
RS15_HUMAN	RPS15	16.348	0.704364	1	3
RS16_HUMAN	RPS16	15.3046	0.683042	1	3
RS24_HUMAN	RPS24	15.9424	0.689645	1	3
RS25_HUMAN	RPS25	15.8871	0.691256	1	3
RS26_HUMAN	RPS26	16.0968	0.68872	1	3
RS7_HUMAN	RPS7	15.9689	0.692875	1	3
RSMB_HUMAN	SNRPB	16.2145	6.25944	1	1
RSU1_HUMAN	RSU1	18.498	0.591845	1	3
RT18A_HUMAN	MRPS18A	17.7375	3.52295	1	4
RT23_HUMAN	MRPS23	16.9203	0.324773	1	2
RT28_HUMAN	MRPS28	17.8547	0.325225	1	2
RT34_HUMAN	MRPS34	16.1346	3.56117	1	4
RTCB_HUMAN	RTCB	17.2208	0.514703	1	3
RU17_HUMAN	SNRNP70	14.8016	6.25885	1	1
RUVB2_HUMAN	RUVBL2	14.666	0.462707	1	2
RUXE_HUMAN	SNRPE	15.3213	6.25836	1	1
S100B_HUMAN	S100B	17.8675	1.98482	1	4
S39A4_HUMAN	SLC39A4	16.2241	3.44165	1	4
S39A8_HUMAN	SLC39A8	17.9819	4.49209	1	5
S4A8_HUMAN	SLC4A8	17.7923	3.47222	1	4
S6A13_HUMAN	SLC6A13	19.2558	2.93965	1	4
SAM50_HUMAN	SAMM50	18.1163	4.09327	1	4
SAMP_HUMAN	APCS	18.6652	3.5933	1	4
SARM1_HUMAN	SARM1	18.6611	5.24127	1	8
SART3_HUMAN	SART3	15.4427	0.528917	1	3
SC22B_HUMAN	SEC22B	16.9526	3.18592	1	4
SC23A_HUMAN	SEC23A	17.2188	0.591028	1	3
SC23B_HUMAN	SEC23B	18.1203	2.02032	1	4
SC24C_HUMAN	SEC24C	17.8405	0.589264	1	3
SDC1_HUMAN	SDC1	17.244	5.58896	1	1
SDC2_HUMAN	SDC2	16.5192	5.54297	1	1
SEC13_HUMAN	SEC13	17.0255	2.20982	1	4
SEPT2_HUMAN	SEPTIN2	17.687	5.52258	1	1
SEPT9_HUMAN	SEPTIN9	17.7964	0.877327	1	3
SERA_HUMAN	PHGDH	17.5531	0.890184	1	3
SET_HUMAN	SET	16.1796	1.04878	1	3
SETD6_HUMAN	SETD6	19.1878	2.94001	1	4
SF3A3_HUMAN	SF3A3	16.7865	6.25271	1	1
SF3B1_HUMAN	SF3B1	15.745	0.16364	1	2
SG2A2_HUMAN	SCGB2A2	16.4893	4.23066	1	4
SGCA_HUMAN	SGCA	18.5598	3.81321	1	4
SGPP1_HUMAN	SGPP1	18.0637	3.23734	1	4
SGTB_HUMAN	SGTB	16.2268	5.42354	1	1
SH2B3_HUMAN	SH2B3	18.7055	1.87547	1	4
SH3R1_HUMAN	SH3RF1	18.466	1.77732	1	4
SHAN3_HUMAN	SHANK3	18.2692	2.04347	1	4
SHC1_HUMAN	SHC1	14.7905	1.90153	1	4
SHLB1_HUMAN	SH3GLB1	16.7966	2.51747	1	4
SIA7F_HUMAN	ST6GALNAC6	19.1883	0.755039	1	3
SIA8D_HUMAN	ST8SIA4	16.7369	3.90845	1	4
SIN3A_HUMAN	SIN3A	15.5511	5.14642	1	7
SIN3B_HUMAN	SIN3B	17.2375	5.15245	1	7
SIPA1_HUMAN	SIPA1	18.3583	2.27938	1	4
SIR1_HUMAN	SIRT1	15.4008	1.33519	1	3
SIR3_HUMAN	SIRT3	17.7906	3.98554	1	4
SIR6_HUMAN	SIRT6	15.8737	2.49108	1	4
SIX5_HUMAN	SIX5	18.9778	2.06869	1	4
SKP1_HUMAN	SKP1	14.7032	1.43642	1	4
SKP2_HUMAN	SKP2	15.6419	1.43538	1	4
SLAF1_HUMAN	SLAMF1	16.0671	3.46896	1	4
SMAD3_HUMAN	SMAD3	14.5314	1.17085	1	3
SMAP2_HUMAN	SMAP2	18.2951	2.2311	1	4
SMC3_HUMAN	SMC3	15.9058	1.39238	1	4
SMD3_HUMAN	SNRPD3	16.6011	6.25849	1	1
SMHD1_HUMAN	SMCHD1	18.25	0.892448	1	3
SNAA_HUMAN	NAPA	17.5372	3.1852	1	4
SNAG_HUMAN	NAPG	18.0123	3.18648	1	4
SND1_HUMAN	SND1	17.0731	0.755018	1	3
SNP23_HUMAN	SNAP23	17.2259	3.18408	1	4
SNRPA_HUMAN	SNRPA	16.7748	6.25138	1	1
SNTB1_HUMAN	SNTB1	18.2907	4.40132	1	5
SNTB2_HUMAN	SNTB2	17.5115	4.4014	1	5
SNUT2_HUMAN	USP39	17.2854	6.24296	1	1
SNX1_HUMAN	SNX1	17.105	5.55944	1	1
SORCN_HUMAN	SRI	18.5342	5.47783	1	1
SORT_HUMAN	SORT1	15.3377	5.51989	1	1
SOX5_HUMAN	SOX5	18.4612	4.9991	1	7
SPCS3_HUMAN	SPCS3	18.8719	2.69997	1	4
SPDEF_HUMAN	SPDEF	18.5361	3.26207	1	4
SPF45_HUMAN	RBM17	17.4973	0.178267	1	2
SPN90_HUMAN	NCKIPSD	17.3271	2.04173	1	4
SPRC_HUMAN	SPARC	18.5912	2.95623	1	4
SPT5H_HUMAN	SUPT5H	15.9707	6.08672	1	1
SPTA2_HUMAN,SPTN1_HUMAN	SPTAN1	15.3279	2.26413	1	4
SPTN2_HUMAN	SPTBN2	17.8645	2.25231	1	4
SQSTM_HUMAN	SQSTM1	13.9686	5.74951	1	1
SRBP1_HUMAN	SREBF1	17.6851	5.96956	1	1
SRBS2_HUMAN	SORBS2	17.482	2.27714	1	4
SRC8_HUMAN	CTTN	16.4121	2.29567	1	4
SRP14_HUMAN	SRP14	17.1192	0.625586	1	3
SRP68_HUMAN	SRP68	17.3417	0.0530109	1	1
SRP72_HUMAN	SRP72	18.0388	0.625994	1	3
SRSF1_HUMAN	SRSF1	16.5658	0.148919	1	2
SRSF3_HUMAN	SRSF3	17.0848	0.204669	1	2
SRSF9_HUMAN	SRSF9	17.9944	0.152285	1	2
SSBP_HUMAN	SSBP1	15.6982	3.57306	1	4
SSFA2_HUMAN	ITPRID2	17.3072	2.30988	1	4
SSH2_HUMAN	SSH2	18.5647	2.28074	1	4
STA5A_HUMAN	STAT5A	17.2744	1.90185	1	4
STAC2_HUMAN	STAC2	19.2582	2.93991	1	4
STAM2_HUMAN	STAM2	17.6639	2.45499	1	4
STAT3_HUMAN	STAT3	15.0923	1.85703	1	4
STIP1_HUMAN	STIP1	16.3249	1.57897	1	4
STOM_HUMAN	STOM	16.3444	3.10504	1	4
STRN_HUMAN	STRN	16.8271	2.43898	1	4
STX1A_HUMAN	STX1A	17.1281	4.50313	1	5
STX4_HUMAN	STX4	16.7803	4.48079	1	5
STXB3_HUMAN	STXBP3	18.1044	4.48051	1	5
SUMO3_HUMAN	SUMO3	17.3151	0.828828	1	3
SUN2_HUMAN	SUN2	17.3294	4.39731	1	5
SUV91_HUMAN	SUV39H1	15.0671	5.07726	1	7
SUZ12_HUMAN	SUZ12	16.1711	5.0865	1	7
SVIL_HUMAN	SVIL	17.0889	2.26958	1	4
SYAC_HUMAN	AARS1	17.7539	2.53042	1	4
SYBU_HUMAN	SYBU	18.3918	5.33026	1	1
SYFB_HUMAN	FARSB	17.4203	0.848023	1	3
SYK_HUMAN	KARS1	17.0439	0.633223	1	3
SYMPK_HUMAN	SYMPK	17.4589	4.78607	1	5
SYNE2_HUMAN	SYNE2	17.5523	5.29897	1	1
SYQ_HUMAN	QARS1	16.5955	0.632992	1	3
SYTC_HUMAN	TARS1	17.3426	0.854964	1	3
T184A_HUMAN	TMEM184A	18.0174	5.44514	1	1
TAB2_HUMAN	TAB2	16.3273	1.62101	1	4
TAF5L_HUMAN	TAF5L	17.8859	5.8658	1	1
TBA4A_HUMAN	TUBA4A	14.6076	0.980461	1	3
TBB3_HUMAN	TUBB3	15.1289	2.47623	1	4
TBB4B_HUMAN	TUBB4B	16.2469	1.49028	1	4
TBB6_HUMAN	TUBB6	16.9807	1.5285	1	4
TBC9B_HUMAN	TBC1D9B	18.2368	4.42545	1	5
TBCD4_HUMAN	TBC1D4	17.23	2.81375	1	4
TBCD5_HUMAN	TBC1D5	18.6413	5.55983	1	1
TBL1R_HUMAN	TBL1XR1	17.7691	1.35973	1	3
TBR1_HUMAN	TBR1	18.7679	2.9999	1	4
TBX3_HUMAN	TBX3	18.7493	6.07285	1	1
TCP4_HUMAN	SUB1	18.3404	1.03854	1	3
TCPA_HUMAN	TCP1	14.8448	2.41289	1	4
TCPG_HUMAN	CCT3	14.2976	2.41571	1	4
TCPH_HUMAN	CCT7	14.8709	2.41434	1	4
TCPQ_HUMAN	CCT8	15.4515	2.41451	1	4
TCPZ_HUMAN	CCT6A	14.6971	2.40837	1	4
TEAD1_HUMAN	TEAD1	18.2162	1.11868	1	3
TEAD4_HUMAN	TEAD4	17.9261	4.5654	1	5
TEANC_HUMAN	TCEANC	18.1906	4.56829	1	5
TEBP_HUMAN	PTGES3	17.2593	1.69086	1	4
TELT_HUMAN	TCAP	17.8583	1.69874	1	4
TENA_HUMAN	TNC	19.074	2.95483	1	4
TERA_HUMAN	VCP	13.9303	1.70515	1	4
TERF1_HUMAN	TERF1	14.4411	4.95941	1	7
TES_HUMAN	TES	17.3128	2.17132	1	4
TF_HUMAN	F3	18.9235	3.70824	1	4
TFAM_HUMAN	TFAM	16.727	0.324506	1	2
TFR1_HUMAN	TFRC	15.5874	3.20316	1	4
TGM2_HUMAN	TGM2	17.0761	2.92595	1	4
TGON2_HUMAN	TGOLN2	16.7036	3.23105	1	4
THOC2_HUMAN	THOC2	16.6752	0.301983	1	2
THOC4_HUMAN	ALYREF	16.7492	0.190657	1	2
TIAF1_HUMAN		19.0194	2.45469	1	4
TIMD4_HUMAN	TIMD4	19.2512	0.652452	1	3
TITIN_HUMAN	TTN	15.7687	4.87719	1	6
TKT_HUMAN	TKT	16.9291	1.31537	1	3
TLN1_HUMAN	TLN1	17.2132	5.42013	1	1
TMOD3_HUMAN	TMOD3	16.3916	2.2677	1	4
TNFL6_HUMAN	FASLG	17.409	2.06446	1	4
TNIK_HUMAN	TNIK	16.9009	2.05582	1	4
TNIP2_HUMAN	TNIP2	17.2763	1.63442	1	4
TNR1B_HUMAN	TNFRSF1B	15.8524	1.6042	1	4
TOLIP_HUMAN	TOLLIP	17.1567	5.69067	1	1
TOM70_HUMAN	TOMM70	17.8577	4.08179	1	4
TOP1_HUMAN	TOP1	15.8246	0.841867	1	3
TOX4_HUMAN	TOX4	17.7783	6.0899	1	1
TPA_HUMAN	PLAT	17.944	2.74699	1	4
TPM2_HUMAN	TPM2	16.603	2.24869	1	4
TPM4_HUMAN	TPM4	17.4641	2.20655	1	4
TPRN_HUMAN	TPRN	18.1664	2.26194	1	4
TPX2_HUMAN	TPX2	18.1378	1.72848	1	4
TRAK1_HUMAN	TRAK1	18.7508	2.87329	1	4
TRAP1_HUMAN	TRAP1	16.9359	1.35322	1	3
TRFE_HUMAN	TF	17.8427	3.73486	1	4
TRI32_HUMAN	TRIM32	17.1782	2.94422	1	4
TRI38_HUMAN	TRIM38	18.7223	1.65731	1	4
TRI47_HUMAN	TRIM47	18.5188	3.08091	1	4
TRIB3_HUMAN	TRIB3	18.0668	1.76859	1	4
TRIO_HUMAN	TRIO	18.3733	3.77152	1	4
TRIP6_HUMAN	TRIP6	16.0283	2.01553	1	4
TRM1_HUMAN	TRMT1	17.7286	4.04086	1	4
TRRAP_HUMAN	TRRAP	16.3492	1.24963	1	3
TRY2_HUMAN	PRSS2	18.6313	1.45693	1	4
TSC1_HUMAN	TSC1	16.9954	1.41945	1	4
TSHR_HUMAN	TSHR	17.5398	2.754	1	4
TTC19_HUMAN	TTC19	17.6734	4.1102	1	4
TTL12_HUMAN	TTLL12	17.9913	2.29345	1	4
TWF1_HUMAN	TWF1	17.743	2.28119	1	4
TXN4A_HUMAN	TXNL4A	18.0523	6.24453	1	1
TXNIP_HUMAN	TXNIP	17.7727	1.48546	1	4
TXTP_HUMAN	SLC25A1	17.3376	4.05366	1	4
U2AF2_HUMAN	U2AF2	15.318	0.342835	1	2
U5S1_HUMAN	EFTUD2	15.0713	0.149079	1	2
UAP1_HUMAN	UAP1	18.7835	5.42433	1	1
UB2E1_HUMAN	UBE2E1	17.4166	1.28597	1	3
UB2E3_HUMAN	UBE2E3	17.1584	5.67146	1	1
UB2L3_HUMAN	UBE2L3	17.5271	1.80991	1	4
UBC12_HUMAN	UBE2M	16.6452	1.47787	1	4
UBC9_HUMAN	UBE2I	14.5241	1.2072	1	3
UBE2N_HUMAN	UBE2N	16.5879	1.73146	1	4
UBE4B_HUMAN	UBE4B	18.3338	2.09974	1	4
UBL4A_HUMAN	UBL4A	17.0511	2.70125	1	4
UBP14_HUMAN	USP14	16.5717	2.65449	1	4
UBP15_HUMAN	USP15	15.8465	6.00365	1	1
UBP45_HUMAN	USP45	17.9164	2.2387	1	4
UBP54_HUMAN	USP54	17.9382	2.94167	1	4
UBQL1_HUMAN	UBQLN1	15.7428	5.43866	1	1
UBQL2_HUMAN	UBQLN2	16.0511	2.67268	1	4
UBQL4_HUMAN	UBQLN4	17.6737	2.67422	1	4
UBXN1_HUMAN	UBXN1	16.4388	2.70538	1	4
UNC5C_HUMAN	UNC5C	19.2372	3.03194	1	4
UPAR_HUMAN	PLAUR	16.4966	2.46144	1	4
URP2_HUMAN	FERMT3	17.9337	0.185006	1	2
USF1_HUMAN	USF1	17.2168	1.04097	1	3
UTER_HUMAN	SCGB1A1	18.8463	2.37244	1	4
UTRO_HUMAN	UTRN	17.2385	4.40101	1	5
VA0D1_HUMAN	ATP6V0D1	16.7928	3.21026	1	4
VAPA_HUMAN	VAPA	14.3761	5.29816	1	1
VASN_HUMAN	VASN	17.2008	3.37304	1	4
VASP_HUMAN	VASP	16.9127	2.1713	1	4
VCAM1_HUMAN	VCAM1	12.8149	0.719433	1	3
VDAC2_HUMAN	VDAC2	16.2456	4.07314	1	4
VINC_HUMAN	VCL	16.1853	2.36036	1	4
VIP_HUMAN	VIP	18.8947	3.87734	1	4
VISL1_HUMAN	VSNL1	18.6613	2.50317	1	4
VMA5A_HUMAN	VWA5A	17.8956	4.52805	1	5
VP26A_HUMAN	VPS26A	16.5974	5.55978	1	1
VPS18_HUMAN	VPS18	17.4597	4.44917	1	5
VPS28_HUMAN	VPS28	17.3855	5.41014	1	1
VPS35_HUMAN	VPS35	17.3044	5.55967	1	1
VTM2L_HUMAN	VSTM2L	19.1872	2.44532	1	4
WBS27_HUMAN	METTL27	19.0133	4.45419	1	5
WDFY3_HUMAN	WDFY3	17.1809	1.99643	1	4
WDR1_HUMAN	WDR1	17.1197	2.27406	1	4
WDR62_HUMAN	WDR62	17.7233	2.81997	1	4
XPO1_HUMAN	XPO1	15.2458	6.21219	1	1
XRCC5_HUMAN	XRCC5	15.2979	1.02484	1	3
YBOX1_HUMAN	YBX1	14.4872	0.516415	1	3
YES_HUMAN	YES1	15.8445	2.35211	1	4
YTDC1_HUMAN	YTHDC1	17.3132	6.13326	1	1
YTHD2_HUMAN	YTHDF2	17.8101	0.531498	1	3
YYAP1_HUMAN	YY1AP1	18.2249	5.68557	1	1
ZBT20_HUMAN	ZBTB20	18.8168	2.25978	1	4
ZBT32_HUMAN	ZBTB32	18.7249	1.1742	1	3
ZC11A_HUMAN	ZC3H11A	17.8875	0.191858	1	2
ZC3HA_HUMAN	ZC3H10	18.644	5.6834	1	1
ZCHC8_HUMAN	ZCCHC8	17.647	6.12018	1	1
ZDH17_HUMAN	ZDHHC17	16.8059	4.31289	1	4
ZEP1_HUMAN	HIVEP1	17.875	2.9376	1	4
ZF106_HUMAN	ZNF106	18.2502	6.18733	1	1
ZFP41_HUMAN	ZFP41	17.6226	3.10004	1	4
ZFYV9_HUMAN	ZFYVE9	17.9079	1.17108	1	3
ZHX1_HUMAN	ZHX1	17.3239	5.69041	1	1
ZHX3_HUMAN	ZHX3	18.7785	2.77047	1	4
ZKSC4_HUMAN	ZKSCAN4	17.9566	3.84747	1	4
ZN276_HUMAN	ZNF276	18.9771	5.80262	1	1
ZN488_HUMAN	ZNF488	18.9076	3.05197	1	4
ZN517_HUMAN	ZNF517	18.0577	2.37928	1	4
ZN668_HUMAN	ZNF668	17.9958	0.0834554	1	1
ZNRF3_HUMAN	ZNRF3	18.8373	3.56655	1	4
ZO1_HUMAN	TJP1	16.9257	2.15109	1	4
ZSCA1_HUMAN	ZSCAN1	18.5794	3.84927	1	4
ZW10_HUMAN	ZW10	17.6246	3.18514	1	4
ZXDC_HUMAN	ZXDC	18.9256	1.33448	1	3
